# Supplementary material for: Muscleblind-1 interacts with tubulin mRNAs to regulate the microtubule cytoskeleton in C. elegans mechanosensory neurons
Source: PLoS Genet. 2023 Aug 21;19(8):e1010885. doi: 10.1371/journal.pgen.1010885 (PMC10470942; doi:10.1371/journal.pgen.1010885)
Supplement: S1 Table — (XLSX) [file pgen.1010885.s008.xlsx]

## Sheet: Commongene_ORNelemet_cengen_Th2
WBGene00000001	aap-1	Y110A7A.10	Caenorhabditis elegans
WBGene00000006	aat-5	C55C2.5	Caenorhabditis elegans
WBGene00000018	abl-1	M79.1	Caenorhabditis elegans
WBGene00000020	abt-2	F12B6.1	Caenorhabditis elegans
WBGene00000041	aco-2	F54H12.1	Caenorhabditis elegans
WBGene00000051	acr-12	R01E6.4	Caenorhabditis elegans
WBGene00000057	acr-18	F28F8.1	Caenorhabditis elegans
WBGene00000063	act-1	T04C12.6	Caenorhabditis elegans
WBGene00000064	act-2	T04C12.5	Caenorhabditis elegans
WBGene00000065	act-3	T04C12.4	Caenorhabditis elegans
WBGene00000066	act-4	M03F4.2	Caenorhabditis elegans
WBGene00000068	acy-1	F17C8.1	Caenorhabditis elegans
WBGene00000070	acy-3	C44F1.5	Caenorhabditis elegans
WBGene00000073	add-2	F57F5.4	Caenorhabditis elegans
WBGene00000074	adm-2	C04A11.4	Caenorhabditis elegans
WBGene00000075	adm-4	ZK154.7	Caenorhabditis elegans
WBGene00000079	adr-1	H15N14.1	Caenorhabditis elegans
WBGene00000080	adr-2	T20H4.4	Caenorhabditis elegans
WBGene00000081	ads-1	Y50D7A.7	Caenorhabditis elegans
WBGene00000086	aex-3	C02H7.3	Caenorhabditis elegans
WBGene00000088	aex-5	F32A7.6	Caenorhabditis elegans
WBGene00000089	aex-6	Y87G2A.4	Caenorhabditis elegans
WBGene00000090	age-1	B0334.8	Caenorhabditis elegans
WBGene00000092	ags-3	F32A6.4	Caenorhabditis elegans
WBGene00000093	agt-1	Y62E10A.5	Caenorhabditis elegans
WBGene00000094	agt-2	F09E5.13	Caenorhabditis elegans
WBGene00000095	aha-1	C25A1.11	Caenorhabditis elegans
WBGene00000097	aip-1	F58E10.4	Caenorhabditis elegans
WBGene00000101	aka-1	D1022.7	Caenorhabditis elegans
WBGene00000102	akt-1	C12D8.10	Caenorhabditis elegans
WBGene00000103	akt-2	F28H6.1	Caenorhabditis elegans
WBGene00000105	alg-1	F48F7.1	Caenorhabditis elegans
WBGene00000106	alg-2	T07D3.7	Caenorhabditis elegans
WBGene00000110	alh-4	T05H4.13	Caenorhabditis elegans
WBGene00000112	alh-6	F56D12.1	Caenorhabditis elegans
WBGene00000113	alh-7	F45H10.1	Caenorhabditis elegans
WBGene00000114	alh-8	F13D12.4	Caenorhabditis elegans
WBGene00000117	alh-11	F42G9.5	Caenorhabditis elegans
WBGene00000120	aly-1	C01F6.5	Caenorhabditis elegans
WBGene00000121	aly-2	F23B2.6	Caenorhabditis elegans
WBGene00000122	aly-3	M18.7	Caenorhabditis elegans
WBGene00000123	ama-1	F36A4.7	Caenorhabditis elegans
WBGene00000134	amt-2	F49E11.3	Caenorhabditis elegans
WBGene00000140	anc-1	ZK973.6	Caenorhabditis elegans
WBGene00000142	aos-1	C08B6.9	Caenorhabditis elegans
WBGene00000145	apc-11	F35G12.9	Caenorhabditis elegans
WBGene00000147	aph-1	VF36H2L.1	Caenorhabditis elegans
WBGene00000148	aph-2	ZC434.6	Caenorhabditis elegans
WBGene00000149	apl-1	C42D8.8	Caenorhabditis elegans
WBGene00000151	apn-1	T05H10.2	Caenorhabditis elegans
WBGene00000155	app-1	W03G9.4	Caenorhabditis elegans
WBGene00000156	2022-04-01	K04G2.8	Caenorhabditis elegans
WBGene00000157	aps-2	F02E8.3	Caenorhabditis elegans
WBGene00000158	apg-1	Y105E8A.9	Caenorhabditis elegans
WBGene00000159	aps-1	F29G9.3	Caenorhabditis elegans
WBGene00000160	apb-1	Y71H2B.10	Caenorhabditis elegans
WBGene00000161	apa-2	T20B5.1	Caenorhabditis elegans
WBGene00000162	apd-3	W09G10.4	Caenorhabditis elegans
WBGene00000163	apb-3	R11A5.1	Caenorhabditis elegans
WBGene00000164	apm-3	F53H8.1	Caenorhabditis elegans
WBGene00000165	aps-3	Y48G8AL.14	Caenorhabditis elegans
WBGene00000166	apt-9	W04G3.4	Caenorhabditis elegans
WBGene00000172	aqp-4	F40F9.9	Caenorhabditis elegans
WBGene00000175	aqp-7	M02F4.8	Caenorhabditis elegans
WBGene00000180	arc-1	ZK1320.6	Caenorhabditis elegans
WBGene00000181	ard-1	F01G4.2	Caenorhabditis elegans
WBGene00000182	arf-1	B0336.2	Caenorhabditis elegans
WBGene00000183	arf-5	F57H12.1	Caenorhabditis elegans
WBGene00000184	arf-6	Y116A8C.12	Caenorhabditis elegans
WBGene00000186	ark-1	C01C7.1	Caenorhabditis elegans
WBGene00000189	arl-5	ZK632.8	Caenorhabditis elegans
WBGene00000192	arl-8	Y57G11C.13	Caenorhabditis elegans
WBGene00000195	arr-1	F53H8.2	Caenorhabditis elegans
WBGene00000196	aars-1	W02B12.6	Caenorhabditis elegans
WBGene00000197	aars-2	F28H1.3	Caenorhabditis elegans
WBGene00000198	art-1	C15F1.6	Caenorhabditis elegans
WBGene00000199	arx-1	Y71F9AL.16	Caenorhabditis elegans
WBGene00000200	arx-2	K07C5.1	Caenorhabditis elegans
WBGene00000201	arx-3	Y79H2A.6	Caenorhabditis elegans
WBGene00000203	arx-5	Y37D8A.1	Caenorhabditis elegans
WBGene00000204	arx-6	C35D10.16	Caenorhabditis elegans
WBGene00000205	arx-7	M01B12.3	Caenorhabditis elegans
WBGene00000207	asb-2	F02E8.1	Caenorhabditis elegans
WBGene00000208	trip-4	Y53F4B.15	Caenorhabditis elegans
WBGene00000209	asg-1	K07A12.3	Caenorhabditis elegans
WBGene00000210	asg-2	C53B7.4	Caenorhabditis elegans
WBGene00000222	atf-6	F45E6.2	Caenorhabditis elegans
WBGene00000223	atf-7	C07G2.2	Caenorhabditis elegans
WBGene00000224	atgp-1	F26D10.9	Caenorhabditis elegans
WBGene00000225	atgp-2	C38C6.2	Caenorhabditis elegans
WBGene00000226	atl-1	T06E4.3	Caenorhabditis elegans
WBGene00000228	atn-1	W04D2.1	Caenorhabditis elegans
WBGene00000229	atp-2	C34E10.6	Caenorhabditis elegans
WBGene00000230	atp-3	F27C1.7	Caenorhabditis elegans
WBGene00000231	atx-2	D2045.1	Caenorhabditis elegans
WBGene00000232	avr-14	B0207.12	Caenorhabditis elegans
WBGene00000236	bag-1	F57B10.11	Caenorhabditis elegans
WBGene00000247	bec-1	T19E7.3	Caenorhabditis elegans
WBGene00000248	ben-1	C54C6.2	Caenorhabditis elegans
WBGene00000249	bir-1	T27F2.3	Caenorhabditis elegans
WBGene00000254	bli-4	K04F10.4	Caenorhabditis elegans
WBGene00000259	bpl-1	F13H8.10	Caenorhabditis elegans
WBGene00000263	F23H11.5	F23H11.5	Caenorhabditis elegans
WBGene00000266	bre-1	C53B4.7	Caenorhabditis elegans
WBGene00000269	bre-4	Y73E7A.7	Caenorhabditis elegans
WBGene00000270	bre-5	T12G3.8	Caenorhabditis elegans
WBGene00000271	brf-1	F45E12.2	Caenorhabditis elegans
WBGene00000274	btf-1	F15D4.1	Caenorhabditis elegans
WBGene00000276	byn-1	F57B9.5	Caenorhabditis elegans
WBGene00000277	cab-1	C23H4.1	Caenorhabditis elegans
WBGene00000279	cah-1	F54D8.4	Caenorhabditis elegans
WBGene00000280	cah-2	D1022.8	Caenorhabditis elegans
WBGene00000281	cah-3	K05G3.3	Caenorhabditis elegans
WBGene00000282	cah-4	R01E6.3	Caenorhabditis elegans
WBGene00000284	cah-6	T28F2.3	Caenorhabditis elegans
WBGene00000285	cal-1	C13C12.1	Caenorhabditis elegans
WBGene00000286	cal-2	C18E9.1	Caenorhabditis elegans
WBGene00000288	cal-4	T07G12.1	Caenorhabditis elegans
WBGene00000292	cap-1	D2024.6	Caenorhabditis elegans
WBGene00000293	cap-2	M106.5	Caenorhabditis elegans
WBGene00000294	cas-1	F41G4.2	Caenorhabditis elegans
WBGene00000366	cbp-1	R10E11.1	Caenorhabditis elegans
WBGene00000367	cca-1	C54D2.5	Caenorhabditis elegans
WBGene00000368	ccb-1	T28F2.5	Caenorhabditis elegans
WBGene00000369	ccf-1	Y56A3A.20	Caenorhabditis elegans
WBGene00000371	cox-5B	F26E4.9	Caenorhabditis elegans
WBGene00000374	cyp-31A1	C01F6.3	Caenorhabditis elegans
WBGene00000376	ccr-4	ZC518.3	Caenorhabditis elegans
WBGene00000377	cct-1	T05C12.7	Caenorhabditis elegans
WBGene00000378	cct-2	T21B10.7	Caenorhabditis elegans
WBGene00000379	cct-4	K01C8.10	Caenorhabditis elegans
WBGene00000380	cct-5	C07G2.3	Caenorhabditis elegans
WBGene00000381	cct-6	F01F1.8	Caenorhabditis elegans
WBGene00000382	cdc-6	C43E11.10	Caenorhabditis elegans
WBGene00000383	cdc-14	C17G10.4	Caenorhabditis elegans
WBGene00000390	cdc-42	R07G3.1	Caenorhabditis elegans
WBGene00000391	cdd-1	C47D2.2	Caenorhabditis elegans
WBGene00000393	cdf-1	C15B12.7	Caenorhabditis elegans
WBGene00000396	cdh-4	F25F2.2	Caenorhabditis elegans
WBGene00000403	casy-1	B0034.3	Caenorhabditis elegans
WBGene00000406	cdk-4	F18H3.5	Caenorhabditis elegans
WBGene00000407	cdk-5	T27E9.3	Caenorhabditis elegans
WBGene00000408	cdk-7	Y39G10AL.3	Caenorhabditis elegans
WBGene00000409	cdk-8	F39H11.3	Caenorhabditis elegans
WBGene00000410	cdk-9	H25P06.2	Caenorhabditis elegans
WBGene00000414	cec-1	ZK1236.2	Caenorhabditis elegans
WBGene00000416	ced-2	Y41D4B.13	Caenorhabditis elegans
WBGene00000417	ced-3	C48D1.2	Caenorhabditis elegans
WBGene00000418	ced-4	C35D10.9	Caenorhabditis elegans
WBGene00000419	ced-5	C02F4.1	Caenorhabditis elegans
WBGene00000421	ced-7	C48B4.4	Caenorhabditis elegans
WBGene00000422	ced-8	F08F1.5	Caenorhabditis elegans
WBGene00000423	ced-9	T07C4.8	Caenorhabditis elegans
WBGene00000424	ced-10	C09G12.8	Caenorhabditis elegans
WBGene00000426	ced-12	Y106G6E.5	Caenorhabditis elegans
WBGene00000430	ceh-5	C16C2.1	Caenorhabditis elegans
WBGene00000441	ceh-18	ZC64.3	Caenorhabditis elegans
WBGene00000443	ceh-20	F31E3.1	Caenorhabditis elegans
WBGene00000444	ceh-21	T26C11.6	Caenorhabditis elegans
WBGene00000459	ceh-38	F22D3.1	Caenorhabditis elegans
WBGene00000460	ceh-39	T26C11.7	Caenorhabditis elegans
WBGene00000464	ceh-44	Y54F10AM.4	Caenorhabditis elegans
WBGene00000466	cel-1	C03D6.3	Caenorhabditis elegans
WBGene00000472	cey-1	F33A8.3	Caenorhabditis elegans
WBGene00000475	cey-4	Y39A1C.3	Caenorhabditis elegans
WBGene00000479	cgh-1	C07H6.5	Caenorhabditis elegans
WBGene00000482	chd-3	T14G8.1	Caenorhabditis elegans
WBGene00000500	chn-1	T09B4.10	Caenorhabditis elegans
WBGene00000502	chp-1	Y110A7A.13	Caenorhabditis elegans
WBGene00000506	cic-1	H14E04.5	Caenorhabditis elegans
WBGene00000507	cit-1.1	F44B9.4	Caenorhabditis elegans
WBGene00000508	cit-1.2	F44B9.3	Caenorhabditis elegans
WBGene00000509	cka-1	C28D4.2	Caenorhabditis elegans
WBGene00000510	cka-2	C52B9.1	Caenorhabditis elegans
WBGene00000514	ckb-4	F22F7.5	Caenorhabditis elegans
WBGene00000518	ckk-1	C05H8.1	Caenorhabditis elegans
WBGene00000520	cku-80	R07E5.8	Caenorhabditis elegans
WBGene00000529	clh-2	B0491.8	Caenorhabditis elegans
WBGene00000532	clh-5	C07H4.2	Caenorhabditis elegans
WBGene00000533	clh-6	R07B7.1	Caenorhabditis elegans
WBGene00000534	cpi-2	R01B10.1	Caenorhabditis elegans
WBGene00000536	clk-1	ZC395.2	Caenorhabditis elegans
WBGene00000542	clp-1	C06G4.2	Caenorhabditis elegans
WBGene00000543	clp-2	T04A8.16	Caenorhabditis elegans
WBGene00000545	clp-4	Y39A3CL.5	Caenorhabditis elegans
WBGene00000547	clp-7	Y77E11A.11	Caenorhabditis elegans
WBGene00000549	cls-2	R107.6	Caenorhabditis elegans
WBGene00000550	clu-1	F55H2.6	Caenorhabditis elegans
WBGene00000552	cmd-1	T21H3.3	Caenorhabditis elegans
WBGene00000553	cmk-1	K07A9.2	Caenorhabditis elegans
WBGene00000554	cnb-1	F55C10.1	Caenorhabditis elegans
WBGene00000564	cnk-1	R01H10.8	Caenorhabditis elegans
WBGene00000565	cnt-1	Y17G7B.15	Caenorhabditis elegans
WBGene00000566	cnt-2	Y39A1A.15	Caenorhabditis elegans
WBGene00000567	cnx-1	ZK632.6	Caenorhabditis elegans
WBGene00000585	cogc-2	C06G3.10	Caenorhabditis elegans
WBGene00000591	coh-1	K08A8.3	Caenorhabditis elegans
WBGene00000608	col-19	ZK1193.1	Caenorhabditis elegans
WBGene00000609	col-20	F11G11.11	Caenorhabditis elegans
WBGene00000616	col-39	C09G5.4	Caenorhabditis elegans
WBGene00000618	col-41	T10B10.1	Caenorhabditis elegans
WBGene00000656	col-80	C09G5.5	Caenorhabditis elegans
WBGene00000668	col-93	W05B2.5	Caenorhabditis elegans
WBGene00000673	col-98	F14F7.1	Caenorhabditis elegans
WBGene00000689	col-115	Y42H9B.1	Caenorhabditis elegans
WBGene00000693	col-119	C53B4.5	Caenorhabditis elegans
WBGene00000696	col-122	T05A1.2	Caenorhabditis elegans
WBGene00000698	col-124	C24F3.6	Caenorhabditis elegans
WBGene00000703	col-129	M18.1	Caenorhabditis elegans
WBGene00000707	col-133	F52B11.4	Caenorhabditis elegans
WBGene00000713	col-140	F26F12.1	Caenorhabditis elegans
WBGene00000715	col-142	T15B7.4	Caenorhabditis elegans
WBGene00000716	col-143	T15B7.3	Caenorhabditis elegans
WBGene00000726	col-153	F17C11.3	Caenorhabditis elegans
WBGene00000732	col-159	F57B1.3	Caenorhabditis elegans
WBGene00000754	col-181	W03G11.1	Caenorhabditis elegans
WBGene00000761	coq-1	C24A11.9	Caenorhabditis elegans
WBGene00000762	coq-2	F57B9.4	Caenorhabditis elegans
WBGene00000763	coq-3	Y57G11C.11	Caenorhabditis elegans
WBGene00000765	coq-5	ZK652.9	Caenorhabditis elegans
WBGene00000766	coq-6	K07B1.2	Caenorhabditis elegans
WBGene00000767	coq-8	C35D10.4	Caenorhabditis elegans
WBGene00000773	cpf-1	F28C6.3	Caenorhabditis elegans
WBGene00000774	cpf-2	F56A8.6	Caenorhabditis elegans
WBGene00000793	crh-1	Y41C4A.4	Caenorhabditis elegans
WBGene00000796	crn-3	C14A4.4	Caenorhabditis elegans
WBGene00000797	crn-4	AH9.2	Caenorhabditis elegans
WBGene00000798	crn-5	C14A4.5	Caenorhabditis elegans
WBGene00000800	cars-1	Y23H5A.7	Caenorhabditis elegans
WBGene00000802	crt-1	Y38A10A.5	Caenorhabditis elegans
WBGene00000803	csb-1	F53H4.1	Caenorhabditis elegans
WBGene00000812	csk-1	Y48G1C.2	Caenorhabditis elegans
WBGene00000813	csn-1	Y59A8A.1	Caenorhabditis elegans
WBGene00000814	csn-2	B0025.2	Caenorhabditis elegans
WBGene00000815	csn-3	Y38C1AA.2	Caenorhabditis elegans
WBGene00000816	csn-4	Y55F3AM.15	Caenorhabditis elegans
WBGene00000817	csn-5	B0547.1	Caenorhabditis elegans
WBGene00000818	csn-6	Y67H2A.6	Caenorhabditis elegans
WBGene00000829	ctb-1	MTCE.21	Caenorhabditis elegans
WBGene00000832	ctn-1	Y23H5A.5	Caenorhabditis elegans
WBGene00000833	cts-1	T20G5.2	Caenorhabditis elegans
WBGene00000834	cua-1	Y76A2A.2	Caenorhabditis elegans
WBGene00000835	cuc-1	ZK652.11	Caenorhabditis elegans
WBGene00000836	cul-1	D2045.6	Caenorhabditis elegans
WBGene00000837	cul-2	ZK520.4	Caenorhabditis elegans
WBGene00000838	cul-3	Y108G3AL.1	Caenorhabditis elegans
WBGene00000839	cul-4	F45E12.3	Caenorhabditis elegans
WBGene00000840	cul-5	ZK856.1	Caenorhabditis elegans
WBGene00000843	cup-2	F25D7.1	Caenorhabditis elegans
WBGene00000854	cux-7	C07H6.8	Caenorhabditis elegans
WBGene00000869	cyc-1	C54G4.8	Caenorhabditis elegans
WBGene00000874	cyk-3	ZK328.1	Caenorhabditis elegans
WBGene00000876	cyl-1	C52E4.6	Caenorhabditis elegans
WBGene00000879	cyn-3	Y75B12B.5	Caenorhabditis elegans
WBGene00000880	cyn-4	F59E10.2	Caenorhabditis elegans
WBGene00000881	cyn-5	F31C3.1	Caenorhabditis elegans
WBGene00000883	cyn-7	Y75B12B.2	Caenorhabditis elegans
WBGene00000884	cyn-8	D1009.2	Caenorhabditis elegans
WBGene00000889	cyn-13	Y116A8C.34	Caenorhabditis elegans
WBGene00000890	sig-7	F39H2.2	Caenorhabditis elegans
WBGene00000891	cyn-15	Y87G2A.6	Caenorhabditis elegans
WBGene00000892	cyn-16	Y17G7B.9	Caenorhabditis elegans
WBGene00000894	dab-1	M110.5	Caenorhabditis elegans
WBGene00000896	dad-1	F57B10.10	Caenorhabditis elegans
WBGene00000897	daf-1	F29C4.1	Caenorhabditis elegans
WBGene00000898	daf-2	Y55D5A.5	Caenorhabditis elegans
WBGene00000899	daf-3	F25E2.5	Caenorhabditis elegans
WBGene00000900	daf-4	C05D2.1	Caenorhabditis elegans
WBGene00000901	daf-5	W01G7.1	Caenorhabditis elegans
WBGene00000904	daf-8	R05D11.1	Caenorhabditis elegans
WBGene00000908	daf-12	F11A1.3	Caenorhabditis elegans
WBGene00000910	daf-14	F01G10.8	Caenorhabditis elegans
WBGene00000911	daf-15	C10C5.6	Caenorhabditis elegans
WBGene00000912	daf-16	R13H8.1	Caenorhabditis elegans
WBGene00000913	daf-18	T07A9.6	Caenorhabditis elegans
WBGene00000914	daf-19	F33H1.1	Caenorhabditis elegans
WBGene00000915	hsp-90	C47E8.5	Caenorhabditis elegans
WBGene00000917	daf-25	Y48G1A.3	Caenorhabditis elegans
WBGene00000923	daf-31	K07H8.3	Caenorhabditis elegans
WBGene00000928	dao-2	M03A1.7	Caenorhabditis elegans
WBGene00000933	dap-3	C14A4.2	Caenorhabditis elegans
WBGene00000938	dcp-66	C26C6.5	Caenorhabditis elegans
WBGene00000939	dcr-1	K12H4.8	Caenorhabditis elegans
WBGene00000940	dcs-1	Y113G7A.9	Caenorhabditis elegans
WBGene00000950	deg-1	C47C12.6	Caenorhabditis elegans
WBGene00000951	deg-3	K03B8.9	Caenorhabditis elegans
WBGene00000955	des-2	T26H10.1	Caenorhabditis elegans
WBGene00000958	dgk-1	C09E10.2	Caenorhabditis elegans
WBGene00000959	dgk-2	F46H6.2	Caenorhabditis elegans
WBGene00000962	dhc-1	T21E12.4	Caenorhabditis elegans
WBGene00000965	dhs-1	C01G8.3	Caenorhabditis elegans
WBGene00000970	dhs-6	C17G10.8	Caenorhabditis elegans
WBGene00000980	dhs-17	F29G9.6	Caenorhabditis elegans
WBGene00000985	dhs-22	C15H11.4	Caenorhabditis elegans
WBGene00000987	dhs-24	Y60A3A.10	Caenorhabditis elegans
WBGene00000992	dhs-29	F27D9.6	Caenorhabditis elegans
WBGene00000994	ints-6	F08B4.1	Caenorhabditis elegans
WBGene00000995	die-1	C18D1.1	Caenorhabditis elegans
WBGene00000998	dig-1	K07E12.1	Caenorhabditis elegans
WBGene00001005	dlc-1	T26A5.9	Caenorhabditis elegans
WBGene00001007	dli-1	C39E9.14	Caenorhabditis elegans
WBGene00001008	dlk-1	F33E2.2	Caenorhabditis elegans
WBGene00001017	dnc-1	ZK593.5	Caenorhabditis elegans
WBGene00001018	dnc-2	C28H8.12	Caenorhabditis elegans
WBGene00001019	dnj-1	B0035.14	Caenorhabditis elegans
WBGene00001020	dnj-2	B0035.2	Caenorhabditis elegans
WBGene00001022	dnj-4	C01G8.4	Caenorhabditis elegans
WBGene00001023	dnj-5	C04A2.7	Caenorhabditis elegans
WBGene00001025	dnj-7	C55B6.2	Caenorhabditis elegans
WBGene00001026	dnj-8	C56C10.13	Caenorhabditis elegans
WBGene00001028	dnj-10	F22B7.5	Caenorhabditis elegans
WBGene00001030	dnj-12	F39B2.10	Caenorhabditis elegans
WBGene00001031	dnj-13	F54D5.8	Caenorhabditis elegans
WBGene00001033	dnj-15	K08D10.2	Caenorhabditis elegans
WBGene00001034	dnj-16	R74.4	Caenorhabditis elegans
WBGene00001035	dnj-17	T03F6.2	Caenorhabditis elegans
WBGene00001036	dnj-18	T04A8.9	Caenorhabditis elegans
WBGene00001037	dnj-19	T05C3.5	Caenorhabditis elegans
WBGene00001039	dnj-21	T19B4.4	Caenorhabditis elegans
WBGene00001041	dnj-23	T24H10.3	Caenorhabditis elegans
WBGene00001043	dnj-25	W07A8.3	Caenorhabditis elegans
WBGene00001047	dnj-29	Y63D3A.6	Caenorhabditis elegans
WBGene00001048	dnj-30	Y71F9B.16	Caenorhabditis elegans
WBGene00001052	dop-1	F15A8.5	Caenorhabditis elegans
WBGene00001054	dpf-1	T23F1.7	Caenorhabditis elegans
WBGene00001055	dpf-2	C27C12.7	Caenorhabditis elegans
WBGene00001056	dpf-3	K02F2.1	Caenorhabditis elegans
WBGene00001057	dpf-4	F01F1.5	Caenorhabditis elegans
WBGene00001058	dpf-5	R11E3.8	Caenorhabditis elegans
WBGene00001060	dpf-7	R11E3.7	Caenorhabditis elegans
WBGene00001061	dpl-1	T23G7.1	Caenorhabditis elegans
WBGene00001073	dpy-11	F46E10.9	Caenorhabditis elegans
WBGene00001075	dpy-14	H27M09.4	Caenorhabditis elegans
WBGene00001078	dpy-19	F22B7.10	Caenorhabditis elegans
WBGene00001080	dpy-21	Y59A8B.1	Caenorhabditis elegans
WBGene00001081	dpy-22	F47A4.2	Caenorhabditis elegans
WBGene00001082	dpy-23	R160.1	Caenorhabditis elegans
WBGene00001085	dpy-26	C25G4.5	Caenorhabditis elegans
WBGene00001086	dpy-27	R13G10.1	Caenorhabditis elegans
WBGene00001087	dpy-28	Y39A1B.3	Caenorhabditis elegans
WBGene00001088	dpy-30	ZK863.6	Caenorhabditis elegans
WBGene00001089	dre-1	K04A8.6	Caenorhabditis elegans
WBGene00001090	drh-1	F15B10.2	Caenorhabditis elegans
WBGene00001091	drh-2	C01B10.1	Caenorhabditis elegans
WBGene00001093	drp-1	T12E12.4	Caenorhabditis elegans
WBGene00001094	dars-1	B0464.1	Caenorhabditis elegans
WBGene00001101	dsh-1	C34F11.9	Caenorhabditis elegans
WBGene00001110	duo-1	F38B7.5	Caenorhabditis elegans
WBGene00001112	duo-3	Y106G6H.12	Caenorhabditis elegans
WBGene00001115	dyb-1	F47G6.1	Caenorhabditis elegans
WBGene00001116	dyc-1	C33G3.1	Caenorhabditis elegans
WBGene00001130	dyn-1	C02C6.1	Caenorhabditis elegans
WBGene00001134	eat-3	D2013.5	Caenorhabditis elegans
WBGene00001135	eat-4	ZK512.6	Caenorhabditis elegans
WBGene00001137	eat-6	B0365.3	Caenorhabditis elegans
WBGene00001145	eat-16	C16C2.2	Caenorhabditis elegans
WBGene00001149	bcat-1	K02A4.1	Caenorhabditis elegans
WBGene00001151	ech-2	F38H4.8	Caenorhabditis elegans
WBGene00001154	ech-5	F56B3.5	Caenorhabditis elegans
WBGene00001159	eff-1	C26D10.5	Caenorhabditis elegans
WBGene00001160	efk-1	F42A10.4	Caenorhabditis elegans
WBGene00001162	efl-2	Y48C3A.17	Caenorhabditis elegans
WBGene00001166	eftu-2	ZK328.2	Caenorhabditis elegans
WBGene00001167	eef-2	F25H5.4	Caenorhabditis elegans
WBGene00001168	eef-1A.1	F31E3.5	Caenorhabditis elegans
WBGene00001169	eef-1A.2	R03G5.1	Caenorhabditis elegans
WBGene00001171	egl-2	F16B3.1	Caenorhabditis elegans
WBGene00001172	egl-3	C51E3.7	Caenorhabditis elegans
WBGene00001173	egl-4	F55A8.2	Caenorhabditis elegans
WBGene00001174	egl-5	C08C3.1	Caenorhabditis elegans
WBGene00001177	egl-8	B0348.4	Caenorhabditis elegans
WBGene00001178	egl-9	F22E12.4	Caenorhabditis elegans
WBGene00001179	egl-10	F28C1.2	Caenorhabditis elegans
WBGene00001184	egl-15	F58A3.2	Caenorhabditis elegans
WBGene00001186	egl-18	F55A8.1	Caenorhabditis elegans
WBGene00001187	egl-19	C48A7.1	Caenorhabditis elegans
WBGene00001189	egl-21	F01D4.4	Caenorhabditis elegans
WBGene00001194	egl-27	C04A2.3	Caenorhabditis elegans
WBGene00001196	egl-30	M01D7.7	Caenorhabditis elegans
WBGene00001209	egl-45	C27D11.1	Caenorhabditis elegans
WBGene00001215	ego-2	Y53H1C.2	Caenorhabditis elegans
WBGene00001224	ehs-1	ZK1248.3	Caenorhabditis elegans
WBGene00001225	eif-3.B	Y54E2A.11	Caenorhabditis elegans
WBGene00001226	eif-3.C	T23D8.4	Caenorhabditis elegans
WBGene00001227	eif-3.D	R08D7.3	Caenorhabditis elegans
WBGene00001228	eif-3.E	B0511.10	Caenorhabditis elegans
WBGene00001230	eif-3.G	F22B5.2	Caenorhabditis elegans
WBGene00001232	eif-3.I	Y74C10AR.1	Caenorhabditis elegans
WBGene00001235	elb-1	Y41C4A.10	Caenorhabditis elegans
WBGene00001239	elo-1	F56H11.4	Caenorhabditis elegans
WBGene00001241	elo-3	D2024.3	Caenorhabditis elegans
WBGene00001248	elp-1	F38A6.2	Caenorhabditis elegans
WBGene00001258	emb-4	Y80D3A.2	Caenorhabditis elegans
WBGene00001259	emb-5	T04A8.14	Caenorhabditis elegans
WBGene00001284	emb-30	F54C8.3	Caenorhabditis elegans
WBGene00001303	sec-61.G	F32D8.6	Caenorhabditis elegans
WBGene00001309	emr-1	M01D7.6	Caenorhabditis elegans
WBGene00001324	eor-1	R11E3.6	Caenorhabditis elegans
WBGene00001325	eor-2	C44H4.7	Caenorhabditis elegans
WBGene00001329	epn-1	T04C10.2	Caenorhabditis elegans
WBGene00001331	erd-2.1	F09B9.3	Caenorhabditis elegans
WBGene00001332	eri-1	T07A9.5	Caenorhabditis elegans
WBGene00001334	ero-1	Y105E8B.8	Caenorhabditis elegans
WBGene00001335	F35A5.8	F35A5.8	Caenorhabditis elegans
WBGene00001336	qars-1	Y41E3.4	Caenorhabditis elegans
WBGene00001337	ears-1	ZC434.5	Caenorhabditis elegans
WBGene00001338	ears-2	T07A9.2	Caenorhabditis elegans
WBGene00001345	fos-1	F29G9.4	Caenorhabditis elegans
WBGene00001352	evl-14	H38K22.1	Caenorhabditis elegans
WBGene00001366	exc-5	C33D9.1	Caenorhabditis elegans
WBGene00001371	exl-1	F26H11.5	Caenorhabditis elegans
WBGene00001374	exp-2	F12F3.1	Caenorhabditis elegans
WBGene00001393	fat-1	Y67H2A.8	Caenorhabditis elegans
WBGene00001396	fat-4	T13F2.1	Caenorhabditis elegans
WBGene00001404	fbp-1	K07A3.1	Caenorhabditis elegans
WBGene00001405	fce-1	C04F12.10	Caenorhabditis elegans
WBGene00001406	fce-2	F48F5.5	Caenorhabditis elegans
WBGene00001410	feh-1	Y54F10AM.2	Caenorhabditis elegans
WBGene00001411	fem-1	F35D6.1	Caenorhabditis elegans
WBGene00001425	fis-2	F13B9.8	Caenorhabditis elegans
WBGene00001426	fkb-1	F36H1.1	Caenorhabditis elegans
WBGene00001427	fkb-2	Y18D10A.19	Caenorhabditis elegans
WBGene00001431	fkb-6	F31D4.3	Caenorhabditis elegans
WBGene00001433	fkb-8	Y18D10A.25	Caenorhabditis elegans
WBGene00001439	fkh-7	F26D12.1	Caenorhabditis elegans
WBGene00001441	fkh-9	K03C7.2	Caenorhabditis elegans
WBGene00001443	fli-1	B0523.5	Caenorhabditis elegans
WBGene00001447	flp-4	C18D1.3	Caenorhabditis elegans
WBGene00001452	flp-9	C36H8.3	Caenorhabditis elegans
WBGene00001459	flp-16	F15D4.8	Caenorhabditis elegans
WBGene00001470	baz-2	ZK783.4	Caenorhabditis elegans
WBGene00001484	fox-1	T07D1.4	Caenorhabditis elegans
WBGene00001485	fre-1	Y113G7A.8	Caenorhabditis elegans
WBGene00001486	frh-1	F59G1.7	Caenorhabditis elegans
WBGene00001488	frm-1	ZK270.2	Caenorhabditis elegans
WBGene00001490	frm-3	H05G16.1	Caenorhabditis elegans
WBGene00001491	frm-4	C24A11.8	Caenorhabditis elegans
WBGene00001494	frm-8	H09G03.2	Caenorhabditis elegans
WBGene00001496	frm-10	F25H9.5	Caenorhabditis elegans
WBGene00001497	fars-1	T08B2.9	Caenorhabditis elegans
WBGene00001498	fars-3	F22B5.9	Caenorhabditis elegans
WBGene00001499	fsn-1	C26E6.5	Caenorhabditis elegans
WBGene00001502	ftt-2	F52D10.3	Caenorhabditis elegans
WBGene00001503	fum-1	H14A12.2	Caenorhabditis elegans
WBGene00001508	fut-8	C10F3.6	Caenorhabditis elegans
WBGene00001509	fzo-1	ZK1248.14	Caenorhabditis elegans
WBGene00001510	fzr-1	ZK1307.6	Caenorhabditis elegans
WBGene00001512	gab-1	ZC482.1	Caenorhabditis elegans
WBGene00001513	gad-1	T05H4.14	Caenorhabditis elegans
WBGene00001516	gap-2	ZK899.8	Caenorhabditis elegans
WBGene00001519	gar-3	Y40H4A.1	Caenorhabditis elegans
WBGene00001520	gas-1	K09A9.5	Caenorhabditis elegans
WBGene00001523	gbh-2	M05D6.7	Caenorhabditis elegans
WBGene00001527	gcs-1	F37B12.2	Caenorhabditis elegans
WBGene00001538	gcy-12	F08B1.2	Caenorhabditis elegans
WBGene00001551	gcy-31	T07D1.1	Caenorhabditis elegans
WBGene00001558	gdi-1	Y57G11C.10	Caenorhabditis elegans
WBGene00001560	gei-3	T22H6.6	Caenorhabditis elegans
WBGene00001561	gei-4	W07B3.2	Caenorhabditis elegans
WBGene00001562	lin-66	B0513.1	Caenorhabditis elegans
WBGene00001563	gei-6	C05C8.4	Caenorhabditis elegans
WBGene00001565	gei-8	C14B9.6	Caenorhabditis elegans
WBGene00001574	gei-17	W10D5.3	Caenorhabditis elegans
WBGene00001579	gex-2	F56A11.1	Caenorhabditis elegans
WBGene00001580	gex-3	F28D1.10	Caenorhabditis elegans
WBGene00001583	gfi-3	M163.4	Caenorhabditis elegans
WBGene00001584	nrde-4	F45E4.10	Caenorhabditis elegans
WBGene00001587	ggr-2	C45B2.4	Caenorhabditis elegans
WBGene00001588	ggr-3	F09C12.1	Caenorhabditis elegans
WBGene00001590	lipt-1	C45G3.3	Caenorhabditis elegans
WBGene00001602	gln-1	C45B2.5	Caenorhabditis elegans
WBGene00001606	gln-5	F26D10.10	Caenorhabditis elegans
WBGene00001618	glr-7	C43H6.9	Caenorhabditis elegans
WBGene00001619	glr-8	F22A3.3	Caenorhabditis elegans
WBGene00001622	glt-4	T22E5.2	Caenorhabditis elegans
WBGene00001627	gly-2	C55B7.2	Caenorhabditis elegans
WBGene00001628	gly-3	ZK688.8	Caenorhabditis elegans
WBGene00001629	gly-4	Y116F11B.12	Caenorhabditis elegans
WBGene00001630	gly-5	Y39E4B.12	Caenorhabditis elegans
WBGene00001632	gly-7	Y46H3A.6	Caenorhabditis elegans
WBGene00001635	gly-10	Y45F10D.3	Caenorhabditis elegans
WBGene00001637	gly-12	F48E3.1	Caenorhabditis elegans
WBGene00001645	gly-20	C03E10.4	Caenorhabditis elegans
WBGene00001648	goa-1	C26C6.2	Caenorhabditis elegans
WBGene00001649	gob-1	H13N06.3	Caenorhabditis elegans
WBGene00001653	gon-4	K04D7.5	Caenorhabditis elegans
WBGene00001662	gop-3	C34E10.1	Caenorhabditis elegans
WBGene00001669	gpa-7	R10H10.5	Caenorhabditis elegans
WBGene00001679	gpb-1	F13D12.7	Caenorhabditis elegans
WBGene00001680	gpb-2	F52A8.2	Caenorhabditis elegans
WBGene00001682	gpc-2	F08B6.2	Caenorhabditis elegans
WBGene00001684	gpd-2	K10B3.8	Caenorhabditis elegans
WBGene00001685	gpd-3	K10B3.7	Caenorhabditis elegans
WBGene00001696	grd-7	F46H5.6	Caenorhabditis elegans
WBGene00001708	grk-1	F19C6.1	Caenorhabditis elegans
WBGene00001709	grk-2	W02B3.2	Caenorhabditis elegans
WBGene00001740	gro-1	ZC395.6	Caenorhabditis elegans
WBGene00001744	gars-1	T10F2.1	Caenorhabditis elegans
WBGene00001745	gsa-1	R06A10.2	Caenorhabditis elegans
WBGene00001746	gsk-3	Y18D10A.5	Caenorhabditis elegans
WBGene00001747	gsp-1	F29F11.6	Caenorhabditis elegans
WBGene00001748	gsp-2	F56C9.1	Caenorhabditis elegans
WBGene00001749	gst-1	R107.7	Caenorhabditis elegans
WBGene00001784	gst-36	R07B1.4	Caenorhabditis elegans
WBGene00001791	gst-43	Y71F9AL.5	Caenorhabditis elegans
WBGene00001793	gsy-1	Y46G5A.31	Caenorhabditis elegans
WBGene00001803	lite-1	C14F11.3	Caenorhabditis elegans
WBGene00001811	haf-1	C30H6.6	Caenorhabditis elegans
WBGene00001812	haf-2	F43E2.4	Caenorhabditis elegans
WBGene00001813	haf-3	F57A10.3	Caenorhabditis elegans
WBGene00001816	haf-6	Y48G8AL.11	Caenorhabditis elegans
WBGene00001817	haf-7	Y50E8A.16	Caenorhabditis elegans
WBGene00001820	ham-1	F53B2.6	Caenorhabditis elegans
WBGene00001823	hap-1	ZC395.7	Caenorhabditis elegans
WBGene00001827	hcf-1	C46A5.9	Caenorhabditis elegans
WBGene00001833	hcp-6	Y110A7A.1	Caenorhabditis elegans
WBGene00001834	hda-1	C53A5.3	Caenorhabditis elegans
WBGene00001835	hda-2	C08B11.2	Caenorhabditis elegans
WBGene00001836	hda-3	R06C1.1	Caenorhabditis elegans
WBGene00001837	hda-4	C10E2.3	Caenorhabditis elegans
WBGene00001840	hel-1	C26D10.2	Caenorhabditis elegans
WBGene00001844	hid-1	K02E10.2	Caenorhabditis elegans
WBGene00001851	hif-1	F38A6.3	Caenorhabditis elegans
WBGene00001853	hil-2	Y73B6BL.9	Caenorhabditis elegans
WBGene00001854	hil-3	F22F1.1	Caenorhabditis elegans
WBGene00001860	him-1	F28B3.7	Caenorhabditis elegans
WBGene00001874	him-17	T09E8.2	Caenorhabditis elegans
WBGene00001898	his-24	M163.3	Caenorhabditis elegans
WBGene00001906	his-32	F17E9.10	Caenorhabditis elegans
WBGene00001909	his-35	C50F4.13	Caenorhabditis elegans
WBGene00001910	C50F4.6	C50F4.6	Caenorhabditis elegans
WBGene00001915	his-41	C50F4.5	Caenorhabditis elegans
WBGene00001945	his-71	F45E1.6	Caenorhabditis elegans
WBGene00001946	his-72	Y49E10.6	Caenorhabditis elegans
WBGene00001950	hlh-3	T24B8.6	Caenorhabditis elegans
WBGene00001953	hlh-8	C02B8.4	Caenorhabditis elegans
WBGene00001955	hlh-11	F58A4.7	Caenorhabditis elegans
WBGene00001972	hmg-1.2	F47D12.4	Caenorhabditis elegans
WBGene00001974	hmg-4	T20B12.8	Caenorhabditis elegans
WBGene00001976	hmg-11	T05A7.4	Caenorhabditis elegans
WBGene00001977	hmg-12	Y17G7A.1	Caenorhabditis elegans
WBGene00001978	hmp-1	R13H4.4	Caenorhabditis elegans
WBGene00001979	hmp-2	K05C4.6	Caenorhabditis elegans
WBGene00001989	hot-4	T12A2.16	Caenorhabditis elegans
WBGene00001994	hpk-1	F20B6.8	Caenorhabditis elegans
WBGene00001995	hpl-1	K08H2.6	Caenorhabditis elegans
WBGene00001996	hpl-2	K01G5.2	Caenorhabditis elegans
WBGene00001999	hrpa-1	F42A6.7	Caenorhabditis elegans
WBGene00002000	hrpr-1	F58D5.1	Caenorhabditis elegans
WBGene00002001	hars-1	T11G6.1	Caenorhabditis elegans
WBGene00002002	hsb-1	K08E7.2	Caenorhabditis elegans
WBGene00002003	hse-5	B0285.5	Caenorhabditis elegans
WBGene00002004	hsf-1	Y53C10A.12	Caenorhabditis elegans
WBGene00002005	hsp-1	F26D10.3	Caenorhabditis elegans
WBGene00002007	hsp-3	C15H9.6	Caenorhabditis elegans
WBGene00002008	hsp-4	F43E2.8	Caenorhabditis elegans
WBGene00002010	hsp-6	C37H5.8	Caenorhabditis elegans
WBGene00002016	hsp-16.2	Y46H3A.3	Caenorhabditis elegans
WBGene00002023	hsp-25	C09B8.6	Caenorhabditis elegans
WBGene00002025	hsp-60	Y22D7AL.5	Caenorhabditis elegans
WBGene00002026	hsp-70	C12C8.1	Caenorhabditis elegans
WBGene00002027	hsr-9	T05F1.6	Caenorhabditis elegans
WBGene00002028	hst-1	F08B4.6	Caenorhabditis elegans
WBGene00002029	hst-2	C34F6.4	Caenorhabditis elegans
WBGene00002031	hst-6	Y34B4A.3	Caenorhabditis elegans
WBGene00002036	hum-2	F36D4.3	Caenorhabditis elegans
WBGene00002044	hyl-2	K02G10.6	Caenorhabditis elegans
WBGene00002045	icd-1	C56C10.8	Caenorhabditis elegans
WBGene00002046	icln-1	C01F6.8	Caenorhabditis elegans
WBGene00002048	ida-1	B0244.2	Caenorhabditis elegans
WBGene00002060	ife-2	R04A9.4	Caenorhabditis elegans
WBGene00002061	ife-3	B0348.6	Caenorhabditis elegans
WBGene00002062	ife-4	C05D9.5	Caenorhabditis elegans
WBGene00002065	iff-2	F54C9.1	Caenorhabditis elegans
WBGene00002066	ifg-1	M110.4	Caenorhabditis elegans
WBGene00002070	ile-1	K07A1.8	Caenorhabditis elegans
WBGene00002071	ile-2	T04G9.3	Caenorhabditis elegans
WBGene00002072	ima-1	T19B10.7	Caenorhabditis elegans
WBGene00002074	ima-3	F32E10.4	Caenorhabditis elegans
WBGene00002076	imb-2	R06A4.4	Caenorhabditis elegans
WBGene00002078	xpo-1	ZK742.1	Caenorhabditis elegans
WBGene00002079	xpo-2	Y48G1A.5	Caenorhabditis elegans
WBGene00002081	ina-1	F54G8.3	Caenorhabditis elegans
WBGene00002083	inf-1	F57B9.6	Caenorhabditis elegans
WBGene00002101	ins-18	T28B8.2	Caenorhabditis elegans
WBGene00002110	ins-27	ZC334.11	Caenorhabditis elegans
WBGene00002123	inx-1	C16E9.4	Caenorhabditis elegans
WBGene00002129	inx-7	K02B2.4	Caenorhabditis elegans
WBGene00002132	inx-10	T18H9.5	Caenorhabditis elegans
WBGene00002146	ipp-5	C09B8.1	Caenorhabditis elegans
WBGene00002147	ire-1	C41C4.4	Caenorhabditis elegans
WBGene00002148	gon-14	F44C4.4	Caenorhabditis elegans
WBGene00002149	irk-1	R03E9.4	Caenorhabditis elegans
WBGene00002150	irk-2	M02A10.2	Caenorhabditis elegans
WBGene00002151	irk-3	K04G11.5	Caenorhabditis elegans
WBGene00002152	iars-1	R11A8.6	Caenorhabditis elegans
WBGene00002162	isp-1	F42G8.12	Caenorhabditis elegans
WBGene00002169	isw-1	F37A4.8	Caenorhabditis elegans
WBGene00002173	itr-1	F33D4.2	Caenorhabditis elegans
WBGene00002175	jac-1	Y105C5B.21	Caenorhabditis elegans
WBGene00002176	jip-1	F56D12.4	Caenorhabditis elegans
WBGene00002177	jkk-1	F35C8.3	Caenorhabditis elegans
WBGene00002178	jnk-1	B0478.1	Caenorhabditis elegans
WBGene00002179	jph-1	T22C1.7	Caenorhabditis elegans
WBGene00002181	kal-1	K03D10.1	Caenorhabditis elegans
WBGene00002182	kap-1	F08F8.3	Caenorhabditis elegans
WBGene00002183	kat-1	T02G5.8	Caenorhabditis elegans
WBGene00002184	kel-1	C47D12.7	Caenorhabditis elegans
WBGene00002185	kel-3	T27E9.4	Caenorhabditis elegans
WBGene00002187	kgb-1	T07A9.3	Caenorhabditis elegans
WBGene00002189	kin-1	ZK909.2	Caenorhabditis elegans
WBGene00002190	kin-2	R07E4.6	Caenorhabditis elegans
WBGene00002191	kin-3	B0205.7	Caenorhabditis elegans
WBGene00002192	kin-4	C10C6.1	Caenorhabditis elegans
WBGene00002196	kin-10	T01G9.6	Caenorhabditis elegans
WBGene00002201	kin-18	T17E9.1	Caenorhabditis elegans
WBGene00002202	kin-19	C03C10.1	Caenorhabditis elegans
WBGene00002203	kin-20	F46F2.2	Caenorhabditis elegans
WBGene00002207	sid-3	B0302.1	Caenorhabditis elegans
WBGene00002210	kin-29	F58H12.1	Caenorhabditis elegans
WBGene00002214	klc-1	M7.2	Caenorhabditis elegans
WBGene00002215	klc-2	C18C4.10	Caenorhabditis elegans
WBGene00002216	klp-3	T09A5.2	Caenorhabditis elegans
WBGene00002217	klp-4	F56E3.3	Caenorhabditis elegans
WBGene00002219	klp-7	K11D9.1	Caenorhabditis elegans
WBGene00002220	gcc-1	C15C7.2	Caenorhabditis elegans
WBGene00002222	klp-11	F20C5.2	Caenorhabditis elegans
WBGene00002223	klp-12	T01G1.1	Caenorhabditis elegans
WBGene00002225	klp-15	M01E11.6	Caenorhabditis elegans
WBGene00002233	kqt-1	C25B8.1	Caenorhabditis elegans
WBGene00002235	kqt-3	Y54G9A.3	Caenorhabditis elegans
WBGene00002239	ksr-1	F13B9.5	Caenorhabditis elegans
WBGene00002240	ksr-2	F58D5.4	Caenorhabditis elegans
WBGene00002242	kvs-1	C53C9.3	Caenorhabditis elegans
WBGene00002244	laf-1	Y71H2AM.19	Caenorhabditis elegans
WBGene00002249	lap-1	ZK353.6	Caenorhabditis elegans
WBGene00002250	lap-2	W07G4.4	Caenorhabditis elegans
WBGene00002251	lat-1	B0457.1	Caenorhabditis elegans
WBGene00002261	ldb-1	F58A3.1	Caenorhabditis elegans
WBGene00002262	ldh-1	F13D12.2	Caenorhabditis elegans
WBGene00002263	lea-1	K08H10.1	Caenorhabditis elegans
WBGene00002264	lec-1	W09H1.6	Caenorhabditis elegans
WBGene00002267	lec-4	C44F1.3	Caenorhabditis elegans
WBGene00002275	lem-2	W01G7.5	Caenorhabditis elegans
WBGene00002276	lem-3	F42H11.2	Caenorhabditis elegans
WBGene00002278	lep-2	Y55F3AM.6	Caenorhabditis elegans
WBGene00002295	let-19	K08F8.6	Caenorhabditis elegans
WBGene00002324	let-49	Y54E5B.3	Caenorhabditis elegans
WBGene00002335	let-60	ZK792.6	Caenorhabditis elegans
WBGene00002344	let-70	M7.1	Caenorhabditis elegans
WBGene00002363	let-92	F38H4.9	Caenorhabditis elegans
WBGene00002393	lpr-1	Y65B4BR.2	Caenorhabditis elegans
WBGene00002583	let-363	B0261.2	Caenorhabditis elegans
WBGene00002632	let-413	F26D11.11	Caenorhabditis elegans
WBGene00002637	let-418	F26F12.7	Caenorhabditis elegans
WBGene00002694	let-502	C10H11.9	Caenorhabditis elegans
WBGene00002696	let-504	E01A2.4	Caenorhabditis elegans
WBGene00002717	let-526	C01G8.9	Caenorhabditis elegans
WBGene00002783	let-607	F57B10.1	Caenorhabditis elegans
WBGene00002804	let-630	Y110A7A.19	Caenorhabditis elegans
WBGene00002845	let-711	F57B9.2	Caenorhabditis elegans
WBGene00002850	let-716	C16A3.3	Caenorhabditis elegans
WBGene00002855	let-721	C05D11.12	Caenorhabditis elegans
WBGene00002879	let-754	C29E4.8	Caenorhabditis elegans
WBGene00002889	let-765	F20H11.2	Caenorhabditis elegans
WBGene00002891	let-767	C56G2.6	Caenorhabditis elegans
WBGene00002957	let-858	F33A8.1	Caenorhabditis elegans
WBGene00002981	lgg-2	ZK593.6	Caenorhabditis elegans
WBGene00002982	lgg-3	B0336.8	Caenorhabditis elegans
WBGene00002986	lig-4	C07H6.1	Caenorhabditis elegans
WBGene00002991	lin-2	F17E5.1	Caenorhabditis elegans
WBGene00002994	lin-5	T09A5.10	Caenorhabditis elegans
WBGene00002996	lin-7	Y54G11A.10	Caenorhabditis elegans
WBGene00002997	lin-8	B0454.1	Caenorhabditis elegans
WBGene00002998	lin-9	ZK637.7	Caenorhabditis elegans
WBGene00002999	lin-10	C09H6.2	Caenorhabditis elegans
WBGene00003002	lin-13	C03B8.4	Caenorhabditis elegans
WBGene00003003	lin-14	T25C12.1	Caenorhabditis elegans
WBGene00003009	lin-23	K10B2.1	Caenorhabditis elegans
WBGene00003014	lin-28	F02E9.2	Caenorhabditis elegans
WBGene00003019	lin-33	H32C10.2	Caenorhabditis elegans
WBGene00003021	lin-36	F44B9.6	Caenorhabditis elegans
WBGene00003022	lin-37	ZK418.4	Caenorhabditis elegans
WBGene00003025	lin-40	T27C4.4	Caenorhabditis elegans
WBGene00003030	lin-45	Y73B6A.5	Caenorhabditis elegans
WBGene00003034	lin-49	F42A9.2	Caenorhabditis elegans
WBGene00003035	lin-52	ZK632.13	Caenorhabditis elegans
WBGene00003036	lin-53	K07A1.12	Caenorhabditis elegans
WBGene00003038	lin-56	ZK673.3	Caenorhabditis elegans
WBGene00003040	lin-59	T12F5.4	Caenorhabditis elegans
WBGene00003041	lin-61	R06C7.7	Caenorhabditis elegans
WBGene00003043	lip-1	C05B10.1	Caenorhabditis elegans
WBGene00003044	lir-1	F18A1.3	Caenorhabditis elegans
WBGene00003046	lir-3	F37H8.1	Caenorhabditis elegans
WBGene00003047	lis-1	T03F6.5	Caenorhabditis elegans
WBGene00003048	lit-1	W06F12.1	Caenorhabditis elegans
WBGene00003052	lmn-1	DY3.2	Caenorhabditis elegans
WBGene00003053	lmp-1	C03B1.12	Caenorhabditis elegans
WBGene00003060	lpd-3	Y47G6A.23	Caenorhabditis elegans
WBGene00003061	lpd-5	ZK973.10	Caenorhabditis elegans
WBGene00003064	lpd-8	R10H10.1	Caenorhabditis elegans
WBGene00003065	lpd-9	T21C9.5	Caenorhabditis elegans
WBGene00003066	lpl-1	ZC410.7	Caenorhabditis elegans
WBGene00003068	lrk-1	T27C10.6	Caenorhabditis elegans
WBGene00003072	lrp-2	T21E3.3	Caenorhabditis elegans
WBGene00003074	lars-2	ZK524.3	Caenorhabditis elegans
WBGene00003076	lsm-1	F40F8.9	Caenorhabditis elegans
WBGene00003077	lsm-3	Y62E10A.12	Caenorhabditis elegans
WBGene00003078	lsm-4	F32A5.7	Caenorhabditis elegans
WBGene00003079	lsm-5	F28F8.3	Caenorhabditis elegans
WBGene00003080	lsm-6	Y71G12B.14	Caenorhabditis elegans
WBGene00003081	lsm-7	ZK593.7	Caenorhabditis elegans
WBGene00003084	lst-2	R160.7	Caenorhabditis elegans
WBGene00003085	ccar-1	Y37A1B.1	Caenorhabditis elegans
WBGene00003087	lsy-2	F49H12.1	Caenorhabditis elegans
WBGene00003089	ltd-1	K02C4.4	Caenorhabditis elegans
WBGene00003107	mab-10	R166.1	Caenorhabditis elegans
WBGene00003111	mab-20	Y71G12B.20	Caenorhabditis elegans
WBGene00003112	mab-21	F35G12.6	Caenorhabditis elegans
WBGene00003123	mag-1	R09B3.5	Caenorhabditis elegans
WBGene00003124	mai-1	K10B3.9	Caenorhabditis elegans
WBGene00003129	map-1	Y37E11AL.7	Caenorhabditis elegans
WBGene00003130	map-2	Y116A8A.9	Caenorhabditis elegans
WBGene00003132	mat-1	Y110A7A.17	Caenorhabditis elegans
WBGene00003133	mat-2	W10C6.1	Caenorhabditis elegans
WBGene00003134	mat-3	F10C5.1	Caenorhabditis elegans
WBGene00003136	mau-2	C09H6.3	Caenorhabditis elegans
WBGene00003143	max-1	C34B4.1	Caenorhabditis elegans
WBGene00003144	max-2	Y38F1A.10	Caenorhabditis elegans
WBGene00003148	mbf-1	H21P03.1	Caenorhabditis elegans
WBGene00003149	mbk-1	T04C10.1	Caenorhabditis elegans
WBGene00003150	mbk-2	F49E11.1	Caenorhabditis elegans
WBGene00003153	mca-3	Y67D8C.10	Caenorhabditis elegans
WBGene00003160	mdf-1	C50F4.11	Caenorhabditis elegans
WBGene00003161	mdf-2	Y69A2AR.30	Caenorhabditis elegans
WBGene00003162	mdh-2	F20H11.3	Caenorhabditis elegans
WBGene00003163	mdl-1	R03E9.1	Caenorhabditis elegans
WBGene00003165	mec-1	T07H8.4	Caenorhabditis elegans
WBGene00003166	mec-2	F14D12.4	Caenorhabditis elegans
WBGene00003168	mec-4	T01C8.7	Caenorhabditis elegans
WBGene00003170	mec-6	W02D3.3	Caenorhabditis elegans
WBGene00003171	mec-7	ZK154.3	Caenorhabditis elegans
WBGene00003172	mec-8	F46A9.6	Caenorhabditis elegans
WBGene00003173	mec-9	C50H2.3	Caenorhabditis elegans
WBGene00003174	mec-10	F16F9.5	Caenorhabditis elegans
WBGene00003175	mec-12	C44B11.3	Caenorhabditis elegans
WBGene00003176	mec-14	F37C12.12	Caenorhabditis elegans
WBGene00003178	mec-17	F57H12.7	Caenorhabditis elegans
WBGene00003179	mec-18	C52B9.9	Caenorhabditis elegans
WBGene00003182	mef-2	W10D5.1	Caenorhabditis elegans
WBGene00003183	mei-1	T01G9.5	Caenorhabditis elegans
WBGene00003185	mek-1	K08A8.1	Caenorhabditis elegans
WBGene00003186	mek-2	Y54E10BL.6	Caenorhabditis elegans
WBGene00003196	mel-11	C06C3.1	Caenorhabditis elegans
WBGene00003209	mel-26	ZK858.4	Caenorhabditis elegans
WBGene00003210	mel-28	C38D4.3	Caenorhabditis elegans
WBGene00003214	mel-32	C05D11.11	Caenorhabditis elegans
WBGene00003218	mep-1	M04B2.1	Caenorhabditis elegans
WBGene00003220	mes-2	R06A4.7	Caenorhabditis elegans
WBGene00003221	mes-3	F54C1.3	Caenorhabditis elegans
WBGene00003225	mev-1	T07C4.7	Caenorhabditis elegans
WBGene00003230	mex-5	W02A2.7	Caenorhabditis elegans
WBGene00003233	mgl-2	F45H11.4	Caenorhabditis elegans
WBGene00003234	mif-1	Y56A3A.3	Caenorhabditis elegans
WBGene00003235	mif-2	C52E4.2	Caenorhabditis elegans
WBGene00003236	mif-3	F13G3.9	Caenorhabditis elegans
WBGene00003237	mif-4	Y73B6BL.13	Caenorhabditis elegans
WBGene00003239	mig-2	C35C5.4	Caenorhabditis elegans
WBGene00003241	mig-5	T05C12.6	Caenorhabditis elegans
WBGene00003243	mig-10	F10E9.6	Caenorhabditis elegans
WBGene00003247	mig-15	ZC504.4	Caenorhabditis elegans
WBGene00003248	mig-17	F57B7.4	Caenorhabditis elegans
WBGene00003254	mig-23	R07E4.4	Caenorhabditis elegans
WBGene00003258	cogc-1	Y54E10A.2	Caenorhabditis elegans
WBGene00003335	mir-241	F56A12.4	Caenorhabditis elegans
WBGene00003367	mix-1	M106.1	Caenorhabditis elegans
WBGene00003368	mkk-4	F42G10.2	Caenorhabditis elegans
WBGene00003371	mlc-3	F09F7.2	Caenorhabditis elegans
WBGene00003372	mlc-4	C56G7.1	Caenorhabditis elegans
WBGene00003373	mlh-1	T28A8.7	Caenorhabditis elegans
WBGene00003374	mlk-1	K11D12.10	Caenorhabditis elegans
WBGene00003378	mml-1	T20B12.6	Caenorhabditis elegans
WBGene00003389	mog-1	K03H1.2	Caenorhabditis elegans
WBGene00003390	mog-2	H20J04.8	Caenorhabditis elegans
WBGene00003391	mog-3	F52C9.7	Caenorhabditis elegans
WBGene00003392	mog-4	C04H5.6	Caenorhabditis elegans
WBGene00003393	mog-5	EEED8.5	Caenorhabditis elegans
WBGene00003396	mom-4	F52F12.3	Caenorhabditis elegans
WBGene00003400	dapk-1	K12C11.4	Caenorhabditis elegans
WBGene00003401	mpk-1	F43C1.2	Caenorhabditis elegans
WBGene00003403	mps-1	C29F5.4	Caenorhabditis elegans
WBGene00003404	mpz-1	C52A11.4	Caenorhabditis elegans
WBGene00003406	mrg-1	Y37D8A.9	Caenorhabditis elegans
WBGene00003407	mrp-1	F57C12.5	Caenorhabditis elegans
WBGene00003411	mrp-5	F14F4.3	Caenorhabditis elegans
WBGene00003412	mrp-6	F20B6.3	Caenorhabditis elegans
WBGene00003413	mrp-7	Y43F8C.12	Caenorhabditis elegans
WBGene00003415	mars-1	F58B3.5	Caenorhabditis elegans
WBGene00003422	msh-6	Y47G6A.11	Caenorhabditis elegans
WBGene00003423	msi-1	R10E9.1	Caenorhabditis elegans
WBGene00003471	mtd-1	ZK337.5	Caenorhabditis elegans
WBGene00003472	mtk-1	B0414.7	Caenorhabditis elegans
WBGene00003475	mtm-1	Y110A7A.5	Caenorhabditis elegans
WBGene00003476	mtm-3	T24A11.1	Caenorhabditis elegans
WBGene00003477	mtm-5	H28G03.6	Caenorhabditis elegans
WBGene00003478	mtm-6	F53A2.8	Caenorhabditis elegans
WBGene00003479	mtm-9	Y39H10A.3	Caenorhabditis elegans
WBGene00003482	mua-3	K08E5.3	Caenorhabditis elegans
WBGene00003508	mut-16	B0379.3	Caenorhabditis elegans
WBGene00003509	mxl-1	T19B10.11	Caenorhabditis elegans
WBGene00003510	mxl-2	F40G9.11	Caenorhabditis elegans
WBGene00003516	nab-1	C43E11.6	Caenorhabditis elegans
WBGene00003519	nac-3	K08E5.2	Caenorhabditis elegans
WBGene00003552	nas-36	C26C6.3	Caenorhabditis elegans
WBGene00003553	nas-37	C17G1.6	Caenorhabditis elegans
WBGene00003558	nca-2	C27F2.2	Caenorhabditis elegans
WBGene00003559	ncl-1	ZK112.2	Caenorhabditis elegans
WBGene00003561	ncr-1	F02E8.6	Caenorhabditis elegans
WBGene00003563	ncs-1	C44C1.3	Caenorhabditis elegans
WBGene00003564	ncs-2	F10G8.5	Caenorhabditis elegans
WBGene00003567	ncx-2	C10G8.5	Caenorhabditis elegans
WBGene00003569	ncx-4	F35C12.2	Caenorhabditis elegans
WBGene00003578	ndx-1	T26E3.2	Caenorhabditis elegans
WBGene00003581	ndx-4	Y37H9A.6	Caenorhabditis elegans
WBGene00003582	dcap-2	F52G2.1	Caenorhabditis elegans
WBGene00003583	ndx-6	EEED8.8	Caenorhabditis elegans
WBGene00003584	ndx-7	C43E11.7	Caenorhabditis elegans
WBGene00003586	ndx-9	F13H10.2	Caenorhabditis elegans
WBGene00003587	ned-8	F45H11.2	Caenorhabditis elegans
WBGene00003589	nex-2	T07C4.9	Caenorhabditis elegans
WBGene00003592	nfi-1	ZK1290.4	Caenorhabditis elegans
WBGene00003594	nft-1	Y56A3A.13	Caenorhabditis elegans
WBGene00003598	nhl-2	F26F4.7	Caenorhabditis elegans
WBGene00003599	nhl-3	W04H10.3	Caenorhabditis elegans
WBGene00003600	nhr-1	R09G11.2	Caenorhabditis elegans
WBGene00003602	nhr-3	H01A20.1	Caenorhabditis elegans
WBGene00003603	nhr-4	F32B6.1	Caenorhabditis elegans
WBGene00003613	nhr-14	T01B10.4	Caenorhabditis elegans
WBGene00003616	nhr-17	C02B4.2	Caenorhabditis elegans
WBGene00003618	nhr-19	E02H1.7	Caenorhabditis elegans
WBGene00003619	nhr-20	F43C1.4	Caenorhabditis elegans
WBGene00003624	nhr-28	C11G6.4	Caenorhabditis elegans
WBGene00003625	nhr-31	C26B2.3	Caenorhabditis elegans
WBGene00003626	nhr-32	K08H2.8	Caenorhabditis elegans
WBGene00003630	nhr-40	T03G6.2	Caenorhabditis elegans
WBGene00003635	nhr-45	F16H11.5	Caenorhabditis elegans
WBGene00003636	nhr-46	C45E5.6	Caenorhabditis elegans
WBGene00003637	nhr-47	C24G6.4	Caenorhabditis elegans
WBGene00003638	nhr-48	ZK662.3	Caenorhabditis elegans
WBGene00003639	nhr-49	K10C3.6	Caenorhabditis elegans
WBGene00003649	nhr-59	T27B7.1	Caenorhabditis elegans
WBGene00003654	nhr-64	C45E1.1	Caenorhabditis elegans
WBGene00003661	nhr-71	K11E4.5	Caenorhabditis elegans
WBGene00003668	nhr-78	F36A4.14	Caenorhabditis elegans
WBGene00003673	nhr-83	F48G7.3	Caenorhabditis elegans
WBGene00003676	nhr-86	Y40B10A.8	Caenorhabditis elegans
WBGene00003678	nhr-88	K08A2.5	Caenorhabditis elegans
WBGene00003684	nhr-94	C12D5.8	Caenorhabditis elegans
WBGene00003685	nhr-95	Y39B6A.17	Caenorhabditis elegans
WBGene00003686	nhr-96	F44C8.11	Caenorhabditis elegans
WBGene00003690	nhr-100	C28D4.1	Caenorhabditis elegans
WBGene00003693	nhr-103	F44C8.4	Caenorhabditis elegans
WBGene00003719	nhr-129	C50B6.14	Caenorhabditis elegans
WBGene00003724	nhr-134	F44C8.2	Caenorhabditis elegans
WBGene00003728	nhr-138	C28D4.9	Caenorhabditis elegans
WBGene00003733	nhx-5	F57C7.2	Caenorhabditis elegans
WBGene00003735	nhx-8	Y18D10A.6	Caenorhabditis elegans
WBGene00003738	nid-1	F54F3.1	Caenorhabditis elegans
WBGene00003745	nlp-7	F18E9.2	Caenorhabditis elegans
WBGene00003747	nlp-9	E03D2.2	Caenorhabditis elegans
WBGene00003765	nlp-27	B0213.2	Caenorhabditis elegans
WBGene00003776	nmy-1	F52B10.1	Caenorhabditis elegans
WBGene00003777	nmy-2	F20G4.3	Caenorhabditis elegans
WBGene00003778	nnt-1	C15H9.1	Caenorhabditis elegans
WBGene00003785	nos-3	Y53C12B.3	Caenorhabditis elegans
WBGene00003788	npp-2	T01G9.4	Caenorhabditis elegans
WBGene00003790	npp-4	Y54E5A.4	Caenorhabditis elegans
WBGene00003791	npp-5	F07A11.3	Caenorhabditis elegans
WBGene00003792	npp-6	F56A3.3	Caenorhabditis elegans
WBGene00003794	npp-8	Y41D4B.19	Caenorhabditis elegans
WBGene00003796	npp-10	ZK328.5	Caenorhabditis elegans
WBGene00003799	npp-13	Y37E3.15	Caenorhabditis elegans
WBGene00003800	npp-14	C03D6.4	Caenorhabditis elegans
WBGene00003801	npp-15	C29E4.4	Caenorhabditis elegans
WBGene00003802	npp-16	Y56A3A.17	Caenorhabditis elegans
WBGene00003803	rae-1	F10G8.3	Caenorhabditis elegans
WBGene00003804	npp-18	Y43F4B.4	Caenorhabditis elegans
WBGene00003805	npp-19	R06F6.5	Caenorhabditis elegans
WBGene00003806	npp-20	Y77E11A.13	Caenorhabditis elegans
WBGene00003815	nars-1	F22D6.3	Caenorhabditis elegans
WBGene00003818	nsf-1	H15N14.2	Caenorhabditis elegans
WBGene00003821	nst-1	K01C8.9	Caenorhabditis elegans
WBGene00003822	nsy-1	F59A6.1	Caenorhabditis elegans
WBGene00003825	ntl-2	B0286.4	Caenorhabditis elegans
WBGene00003826	ntl-3	Y56A3A.1	Caenorhabditis elegans
WBGene00003827	ntl-4	C49H3.5	Caenorhabditis elegans
WBGene00003829	nud-1	F53A2.4	Caenorhabditis elegans
WBGene00003830	num-1	T03D8.1	Caenorhabditis elegans
WBGene00003831	nuo-1	C09H10.3	Caenorhabditis elegans
WBGene00003834	nxf-1	C15H11.3	Caenorhabditis elegans
WBGene00003836	nxt-1	Y71F9AM.5	Caenorhabditis elegans
WBGene00003844	odc-1	K11C4.4	Caenorhabditis elegans
WBGene00003858	ogt-1	K04G7.3	Caenorhabditis elegans
WBGene00003868	ooc-3	B0334.11	Caenorhabditis elegans
WBGene00003879	ora-1	F57H12.3	Caenorhabditis elegans
WBGene00003882	orc-2	F59E10.1	Caenorhabditis elegans
WBGene00003898	oxi-1	Y39A1C.2	Caenorhabditis elegans
WBGene00003901	paa-1	F48E8.5	Caenorhabditis elegans
WBGene00003902	pab-1	Y106G6H.2	Caenorhabditis elegans
WBGene00003903	pab-2	F18H3.3	Caenorhabditis elegans
WBGene00003905	pad-1	Y18D10A.13	Caenorhabditis elegans
WBGene00003907	paf-2	C52B9.7	Caenorhabditis elegans
WBGene00003909	pag-3	F45B8.4	Caenorhabditis elegans
WBGene00003911	pak-1	C09B8.7	Caenorhabditis elegans
WBGene00003914	pam-1	F49E8.3	Caenorhabditis elegans
WBGene00003915	pan-1	M88.6	Caenorhabditis elegans
WBGene00003916	par-1	H39E23.1	Caenorhabditis elegans
WBGene00003917	par-2	F58B6.3	Caenorhabditis elegans
WBGene00003918	par-3	F54E7.3	Caenorhabditis elegans
WBGene00003919	par-4	Y59A8B.14	Caenorhabditis elegans
WBGene00003920	par-5	M117.2	Caenorhabditis elegans
WBGene00003921	par-6	T26E3.3	Caenorhabditis elegans
WBGene00003922	pas-1	C15H11.7	Caenorhabditis elegans
WBGene00003923	pas-2	D1054.2	Caenorhabditis elegans
WBGene00003924	pas-3	Y110A7A.14	Caenorhabditis elegans
WBGene00003925	pas-4	C36B1.4	Caenorhabditis elegans
WBGene00003926	pas-5	F25H2.9	Caenorhabditis elegans
WBGene00003927	pas-6	CD4.6	Caenorhabditis elegans
WBGene00003929	pat-2	F54F2.1	Caenorhabditis elegans
WBGene00003930	pat-3	ZK1058.2	Caenorhabditis elegans
WBGene00003931	pat-4	C29F9.7	Caenorhabditis elegans
WBGene00003932	pat-6	T21D12.4	Caenorhabditis elegans
WBGene00003936	pat-12	T17H7.4	Caenorhabditis elegans
WBGene00003941	pbo-1	Y71H2AL.1	Caenorhabditis elegans
WBGene00003947	pbs-1	K08D12.1	Caenorhabditis elegans
WBGene00003948	pbs-2	C47B2.4	Caenorhabditis elegans
WBGene00003949	pbs-3	Y38A8.2	Caenorhabditis elegans
WBGene00003950	pbs-4	T20F5.2	Caenorhabditis elegans
WBGene00003951	pbs-5	K05C4.1	Caenorhabditis elegans
WBGene00003952	pbs-6	C02F5.9	Caenorhabditis elegans
WBGene00003953	pbs-7	F39H11.5	Caenorhabditis elegans
WBGene00003954	pcm-1	C10F3.5	Caenorhabditis elegans
WBGene00003961	pct-1	C07G1.3	Caenorhabditis elegans
WBGene00003962	pdi-1	C14B1.1	Caenorhabditis elegans
WBGene00003963	pdi-2	C07A12.4	Caenorhabditis elegans
WBGene00003964	pdi-3	H06O01.1	Caenorhabditis elegans
WBGene00003966	pdl-1	C27H5.1	Caenorhabditis elegans
WBGene00003967	pdr-1	K08E3.7	Caenorhabditis elegans
WBGene00003970	pek-1	F46C3.1	Caenorhabditis elegans
WBGene00003975	pen-2	T28D6.9	Caenorhabditis elegans
WBGene00003978	pes-4	Y119D3B.17	Caenorhabditis elegans
WBGene00003979	pes-5	T27D12.4	Caenorhabditis elegans
WBGene00003982	pes-9	R11H6.1	Caenorhabditis elegans
WBGene00003986	mct-4	K05B2.5	Caenorhabditis elegans
WBGene00003989	pfn-1	Y18D10A.20	Caenorhabditis elegans
WBGene00003990	pfn-2	F35C8.6	Caenorhabditis elegans
WBGene00003996	pgp-2	C34G6.4	Caenorhabditis elegans
WBGene00004003	pgp-9	C47A10.1	Caenorhabditis elegans
WBGene00004014	phb-1	Y37E3.9	Caenorhabditis elegans
WBGene00004015	phb-2	T24H7.1	Caenorhabditis elegans
WBGene00004029	pik-1	K09B11.1	Caenorhabditis elegans
WBGene00004031	pis-1	T13F2.3	Caenorhabditis elegans
WBGene00004032	pkc-1	F57F5.5	Caenorhabditis elegans
WBGene00004033	pkc-2	E01H11.1	Caenorhabditis elegans
WBGene00004034	pkc-3	F09E5.1	Caenorhabditis elegans
WBGene00004039	plc-4	R05G6.8	Caenorhabditis elegans
WBGene00004040	pld-1	C04G6.3	Caenorhabditis elegans
WBGene00004045	pll-1	K10F12.3	Caenorhabditis elegans
WBGene00004046	plp-1	F45E4.2	Caenorhabditis elegans
WBGene00004047	plx-1	Y55F3AL.1	Caenorhabditis elegans
WBGene00004049	parp-1	Y71F9AL.18	Caenorhabditis elegans
WBGene00004051	parg-1	F20C5.1	Caenorhabditis elegans
WBGene00004053	tank-1	ZK1005.1	Caenorhabditis elegans
WBGene00004055	pmk-1	B0218.3	Caenorhabditis elegans
WBGene00004056	pmk-2	F42G8.3	Caenorhabditis elegans
WBGene00004060	pmp-3	C54G10.3	Caenorhabditis elegans
WBGene00004063	pmr-1	ZK256.1	Caenorhabditis elegans
WBGene00004068	pnk-1	C10G11.5	Caenorhabditis elegans
WBGene00004075	pod-1	Y76A2B.1	Caenorhabditis elegans
WBGene00004076	pod-2	W09B6.1	Caenorhabditis elegans
WBGene00004085	pph-4.1	Y75B8A.30	Caenorhabditis elegans
WBGene00004087	ppk-1	F55A12.3	Caenorhabditis elegans
WBGene00004088	ppk-2	Y48G9A.8	Caenorhabditis elegans
WBGene00004089	ppk-3	VF11C1L.1	Caenorhabditis elegans
WBGene00004095	pqe-1	F52C9.8	Caenorhabditis elegans
WBGene00004101	hgrs-1	C07G1.5	Caenorhabditis elegans
WBGene00004105	szy-20	C18E9.3	Caenorhabditis elegans
WBGene00004106	pqn-15	C24A8.3	Caenorhabditis elegans
WBGene00004108	pqn-18	C34E7.1	Caenorhabditis elegans
WBGene00004109	stam-1	C34G6.7	Caenorhabditis elegans
WBGene00004110	pqn-20	C37A2.2	Caenorhabditis elegans
WBGene00004111	pqn-21	C37A2.5	Caenorhabditis elegans
WBGene00004115	pqn-26	DY3.5	Caenorhabditis elegans
WBGene00004116	pqn-27	E01G4.4	Caenorhabditis elegans
WBGene00004117	sin-3	F02E9.4	Caenorhabditis elegans
WBGene00004121	ptrn-1	F35B3.5	Caenorhabditis elegans
WBGene00004126	pqn-39	F48F7.4	Caenorhabditis elegans
WBGene00004128	pqn-41	F53A3.4	Caenorhabditis elegans
WBGene00004131	tent-5	F55A12.9	Caenorhabditis elegans
WBGene00004132	ifet-1	F56F3.1	Caenorhabditis elegans
WBGene00004134	myrf-1	F59B10.1	Caenorhabditis elegans
WBGene00004136	pqn-51	K11D12.2	Caenorhabditis elegans
WBGene00004138	pqn-53	R07B7.3	Caenorhabditis elegans
WBGene00004140	ebax-1	R09E10.7	Caenorhabditis elegans
WBGene00004143	pqn-59	R119.4	Caenorhabditis elegans
WBGene00004147	larp-5	T12F5.5	Caenorhabditis elegans
WBGene00004148	pqn-65	T13H2.4	Caenorhabditis elegans
WBGene00004152	pqn-70	T19B10.4	Caenorhabditis elegans
WBGene00004161	pqn-80	Y111B2A.14	Caenorhabditis elegans
WBGene00004166	pqn-85	Y43H11AL.3	Caenorhabditis elegans
WBGene00004167	pqn-87	Y57A10A.18	Caenorhabditis elegans
WBGene00004172	pqn-92	Y75B8A.27	Caenorhabditis elegans
WBGene00004174	abu-14	ZK1067.7	Caenorhabditis elegans
WBGene00004178	prg-1	D2030.6	Caenorhabditis elegans
WBGene00004184	T19D2.2	T19D2.2	Caenorhabditis elegans
WBGene00004185	pro-1	R166.4	Caenorhabditis elegans
WBGene00004186	prpf-4	F22D6.5	Caenorhabditis elegans
WBGene00004187	prp-8	C50C3.6	Caenorhabditis elegans
WBGene00004188	prp-21	W07E6.4	Caenorhabditis elegans
WBGene00004189	pars-1	T20H4.3	Caenorhabditis elegans
WBGene00004190	pars-2	T27F6.5	Caenorhabditis elegans
WBGene00004201	prx-19	F54F2.8	Caenorhabditis elegans
WBGene00004202	pry-1	C37A5.9	Caenorhabditis elegans
WBGene00004203	swsn-1	Y113G7B.23	Caenorhabditis elegans
WBGene00004204	swsn-4	F01G4.1	Caenorhabditis elegans
WBGene00004206	pst-1	M03F8.2	Caenorhabditis elegans
WBGene00004208	ptc-1	ZK675.1	Caenorhabditis elegans
WBGene00004212	ptl-1	F42G9.9	Caenorhabditis elegans
WBGene00004214	ptp-2	F59G1.5	Caenorhabditis elegans
WBGene00004215	ptp-3	C09D8.1	Caenorhabditis elegans
WBGene00004220	ptr-5	C53C11.3	Caenorhabditis elegans
WBGene00004231	ptr-17	Y18D10A.7	Caenorhabditis elegans
WBGene00004235	ptr-21	Y65B4BR.3	Caenorhabditis elegans
WBGene00004245	puf-9	W06B11.2	Caenorhabditis elegans
WBGene00004246	puf-10	Y48G1BL.3	Caenorhabditis elegans
WBGene00004254	pxf-1	T14G10.2	Caenorhabditis elegans
WBGene00004255	epac-1	T20G5.5	Caenorhabditis elegans
WBGene00004256	pxn-1	ZK994.3	Caenorhabditis elegans
WBGene00004259	pyr-1	D2085.1	Caenorhabditis elegans
WBGene00004264	qua-1	T05C12.10	Caenorhabditis elegans
WBGene00004266	rab-1	C39F7.4	Caenorhabditis elegans
WBGene00004267	rab-3	C18A3.6	Caenorhabditis elegans
WBGene00004268	rab-5	F26H9.6	Caenorhabditis elegans
WBGene00004269	rab-6.1	F59B2.7	Caenorhabditis elegans
WBGene00004271	rab-7	W03C9.3	Caenorhabditis elegans
WBGene00004272	rab-8	D1037.4	Caenorhabditis elegans
WBGene00004273	rab-10	T23H2.5	Caenorhabditis elegans
WBGene00004274	rab-11.1	F53G12.1	Caenorhabditis elegans
WBGene00004276	rab-14	K09A9.2	Caenorhabditis elegans
WBGene00004277	rab-18	Y92C3B.3	Caenorhabditis elegans
WBGene00004278	rab-19	Y62E10A.9	Caenorhabditis elegans
WBGene00004279	rab-21	T01B7.3	Caenorhabditis elegans
WBGene00004283	rab-33	F43D9.2	Caenorhabditis elegans
WBGene00004284	rab-35	Y47D3A.25	Caenorhabditis elegans
WBGene00004286	rab-39	D2013.1	Caenorhabditis elegans
WBGene00004302	ran-1	K01G5.4	Caenorhabditis elegans
WBGene00004303	ran-2	C29E4.3	Caenorhabditis elegans
WBGene00004305	ran-4	R05D11.3	Caenorhabditis elegans
WBGene00004306	ran-5	R12C12.2	Caenorhabditis elegans
WBGene00004307	rap-1	C27B7.8	Caenorhabditis elegans
WBGene00004308	rap-2	C25D7.7	Caenorhabditis elegans
WBGene00004313	rbc-1	F54E4.1	Caenorhabditis elegans
WBGene00004314	rbc-2	Y54F10AM.10	Caenorhabditis elegans
WBGene00004316	rbf-1	F37A4.7	Caenorhabditis elegans
WBGene00004317	rbg-1	F20D1.6	Caenorhabditis elegans
WBGene00004318	rbg-2	T22C1.10	Caenorhabditis elegans
WBGene00004319	rbr-2	ZK593.4	Caenorhabditis elegans
WBGene00004320	rbx-1	ZK287.5	Caenorhabditis elegans
WBGene00004321	rcan-1	F54E7.7	Caenorhabditis elegans
WBGene00004322	rcq-5	E03A3.2	Caenorhabditis elegans
WBGene00004323	rde-1	K08H10.7	Caenorhabditis elegans
WBGene00004324	rde-2	F21C3.4	Caenorhabditis elegans
WBGene00004326	rde-4	T20G5.11	Caenorhabditis elegans
WBGene00004333	rec-8	W02A2.6	Caenorhabditis elegans
WBGene00004336	ret-1	W06A7.3	Caenorhabditis elegans
WBGene00004338	rfc-2	F58F6.4	Caenorhabditis elegans
WBGene00004341	rfl-1	F11H8.1	Caenorhabditis elegans
WBGene00004344	rgs-1	C05B5.7	Caenorhabditis elegans
WBGene00004347	rgs-4	Y38E10A.21	Caenorhabditis elegans
WBGene00004348	rgs-5	B0336.4	Caenorhabditis elegans
WBGene00004349	rgs-6	C41G11.3	Caenorhabditis elegans
WBGene00004355	rha-1	T07D4.3	Caenorhabditis elegans
WBGene00004357	rho-1	Y51H4A.3	Caenorhabditis elegans
WBGene00004363	ric-3	T14A8.1	Caenorhabditis elegans
WBGene00004367	ric-8	Y69A2AR.2	Caenorhabditis elegans
WBGene00004368	ric-19	C32E8.7	Caenorhabditis elegans
WBGene00004373	rme-1	W06H8.1	Caenorhabditis elegans
WBGene00004375	rme-4	F46F6.1	Caenorhabditis elegans
WBGene00004377	rme-6	F49E7.1	Caenorhabditis elegans
WBGene00004378	rme-8	F18C12.2	Caenorhabditis elegans
WBGene00004381	rnf-5	C16C10.7	Caenorhabditis elegans
WBGene00004382	rnh-1.0	F59A6.6	Caenorhabditis elegans
WBGene00004384	rnp-1	ZK863.7	Caenorhabditis elegans
WBGene00004385	rnp-2	K08D10.4	Caenorhabditis elegans
WBGene00004387	rnp-4	R07E5.14	Caenorhabditis elegans
WBGene00004388	rnp-5	K02F3.11	Caenorhabditis elegans
WBGene00004389	rnp-6	Y47G6A.20	Caenorhabditis elegans
WBGene00004390	rnp-7	K04G7.10	Caenorhabditis elegans
WBGene00004392	rnr-2	C03C10.3	Caenorhabditis elegans
WBGene00004403	rom-4	Y116A8C.16	Caenorhabditis elegans
WBGene00004404	rom-5	Y54E10A.14	Caenorhabditis elegans
WBGene00004408	rla-0	F25H2.10	Caenorhabditis elegans
WBGene00004409	rla-1	Y37E3.7	Caenorhabditis elegans
WBGene00004410	rla-2	Y62E10A.1	Caenorhabditis elegans
WBGene00004412	rpl-1	Y71F9AL.13	Caenorhabditis elegans
WBGene00004414	rpl-3	F13B10.2	Caenorhabditis elegans
WBGene00004415	rpl-4	B0041.4	Caenorhabditis elegans
WBGene00004416	rpl-5	F54C9.5	Caenorhabditis elegans
WBGene00004417	rpl-6	R151.3	Caenorhabditis elegans
WBGene00004418	rpl-7	F53G12.10	Caenorhabditis elegans
WBGene00004419	rpl-7A	Y24D9A.4	Caenorhabditis elegans
WBGene00004420	rpl-9	R13A5.8	Caenorhabditis elegans
WBGene00004421	rpl-10	F10B5.1	Caenorhabditis elegans
WBGene00004424	rpl-12	JC8.3	Caenorhabditis elegans
WBGene00004425	rpl-13	C32E8.2	Caenorhabditis elegans
WBGene00004426	rpl-14	C04F12.4	Caenorhabditis elegans
WBGene00004427	rpl-15	K11H12.2	Caenorhabditis elegans
WBGene00004428	rpl-16	M01F1.2	Caenorhabditis elegans
WBGene00004429	rpl-17	Y48G8AL.8	Caenorhabditis elegans
WBGene00004430	rpl-18	Y45F10D.12	Caenorhabditis elegans
WBGene00004431	rpl-19	C09D4.5	Caenorhabditis elegans
WBGene00004432	rpl-20	E04A4.8	Caenorhabditis elegans
WBGene00004433	rpl-21	C14B9.7	Caenorhabditis elegans
WBGene00004434	rpl-22	C27A2.2	Caenorhabditis elegans
WBGene00004435	rpl-23	B0336.10	Caenorhabditis elegans
WBGene00004436	rpl-24.1	D1007.12	Caenorhabditis elegans
WBGene00004438	rpl-25.1	F55D10.2	Caenorhabditis elegans
WBGene00004441	rpl-27	C53H9.1	Caenorhabditis elegans
WBGene00004442	rpl-28	R11D1.8	Caenorhabditis elegans
WBGene00004445	rpl-31	W09C5.6	Caenorhabditis elegans
WBGene00004446	rpl-32	T24B8.1	Caenorhabditis elegans
WBGene00004447	rpl-33	F10E7.7	Caenorhabditis elegans
WBGene00004448	rpl-34	C42C1.14	Caenorhabditis elegans
WBGene00004449	rpl-35	ZK652.4	Caenorhabditis elegans
WBGene00004450	rpl-36	F37C12.4	Caenorhabditis elegans
WBGene00004451	rpl-37	C54C6.1	Caenorhabditis elegans
WBGene00004452	rpl-38	C06B8.8	Caenorhabditis elegans
WBGene00004453	rpl-39	C26F1.9	Caenorhabditis elegans
WBGene00004456	rpl-43	Y48B6A.2	Caenorhabditis elegans
WBGene00004457	rpm-1	C01B7.6	Caenorhabditis elegans
WBGene00004458	rpn-1	T22D1.9	Caenorhabditis elegans
WBGene00004459	rpn-2	C23G10.4	Caenorhabditis elegans
WBGene00004460	rpn-3	C30C11.2	Caenorhabditis elegans
WBGene00004461	rpn-5	F10G7.8	Caenorhabditis elegans
WBGene00004462	rpn-6.1	F57B9.10	Caenorhabditis elegans
WBGene00004463	rpn-7	F49C12.8	Caenorhabditis elegans
WBGene00004464	rpn-8	R12E2.3	Caenorhabditis elegans
WBGene00004465	rpn-9	T06D8.8	Caenorhabditis elegans
WBGene00004466	rpn-10	B0205.3	Caenorhabditis elegans
WBGene00004467	rpn-11	K07D4.3	Caenorhabditis elegans
WBGene00004468	rpn-12	ZK20.5	Caenorhabditis elegans
WBGene00004469	rps-0	B0393.1	Caenorhabditis elegans
WBGene00004470	rps-1	F56F3.5	Caenorhabditis elegans
WBGene00004471	rps-2	C49H3.11	Caenorhabditis elegans
WBGene00004472	rps-3	C23G10.3	Caenorhabditis elegans
WBGene00004473	rps-4	Y43B11AR.4	Caenorhabditis elegans
WBGene00004474	rps-5	T05E11.1	Caenorhabditis elegans
WBGene00004475	rps-6	Y71A12B.1	Caenorhabditis elegans
WBGene00004476	rps-7	ZC434.2	Caenorhabditis elegans
WBGene00004477	rps-8	F42C5.8	Caenorhabditis elegans
WBGene00004479	rps-10	D1007.6	Caenorhabditis elegans
WBGene00004480	rps-11	F40F11.1	Caenorhabditis elegans
WBGene00004481	rps-12	F54E7.2	Caenorhabditis elegans
WBGene00004482	rps-13	C16A3.9	Caenorhabditis elegans
WBGene00004483	rps-14	F37C12.9	Caenorhabditis elegans
WBGene00004484	rps-15	F36A2.6	Caenorhabditis elegans
WBGene00004485	rps-16	T01C3.6	Caenorhabditis elegans
WBGene00004488	rps-19	T05F1.3	Caenorhabditis elegans
WBGene00004489	rps-20	Y105E8A.16	Caenorhabditis elegans
WBGene00004490	rps-21	F37C12.11	Caenorhabditis elegans
WBGene00004491	rps-22	F53A3.3	Caenorhabditis elegans
WBGene00004494	rps-25	K02B2.5	Caenorhabditis elegans
WBGene00004495	rps-26	F39B2.6	Caenorhabditis elegans
WBGene00004497	rps-28	Y41D4B.5	Caenorhabditis elegans
WBGene00004498	rps-29	B0412.4	Caenorhabditis elegans
WBGene00004501	rpt-1	C52E4.4	Caenorhabditis elegans
WBGene00004502	rpt-2	F29G9.5	Caenorhabditis elegans
WBGene00004503	rpt-3	F23F12.6	Caenorhabditis elegans
WBGene00004504	rpt-4	F23F1.8	Caenorhabditis elegans
WBGene00004505	rpt-5	F56H1.4	Caenorhabditis elegans
WBGene00004506	rpt-6	Y49E10.1	Caenorhabditis elegans
WBGene00004507	rpy-1	C18H9.7	Caenorhabditis elegans
WBGene00004509	rrf-2	M01G12.12	Caenorhabditis elegans
WBGene00004510	rrf-3	F10B5.7	Caenorhabditis elegans
WBGene00004512	rrn-1.1	F31C3.7	Caenorhabditis elegans
WBGene00004567	rrn-2.1	F31C3.11	Caenorhabditis elegans
WBGene00004622	rrn-3.1	F31C3.9	Caenorhabditis elegans
WBGene00004680	rars-2	C29H12.1	Caenorhabditis elegans
WBGene00004681	rsd-2	F52G2.2	Caenorhabditis elegans
WBGene00004682	rsd-3	C34E11.1	Caenorhabditis elegans
WBGene00004684	rsd-6	F16D3.2	Caenorhabditis elegans
WBGene00004698	rsp-1	W02B12.3	Caenorhabditis elegans
WBGene00004699	rsp-2	W02B12.2	Caenorhabditis elegans
WBGene00004700	rsp-3	Y111B2A.18	Caenorhabditis elegans
WBGene00004701	rsp-4	EEED8.7	Caenorhabditis elegans
WBGene00004702	rsp-5	T28D9.2	Caenorhabditis elegans
WBGene00004703	rsp-6	C33H5.12	Caenorhabditis elegans
WBGene00004704	rsp-7	D2089.1	Caenorhabditis elegans
WBGene00004705	rsp-8	C18D11.4	Caenorhabditis elegans
WBGene00004706	rsr-1	F28D9.1	Caenorhabditis elegans
WBGene00004719	sad-1	F15A2.6	Caenorhabditis elegans
WBGene00004723	sap-49	C08B11.5	Caenorhabditis elegans
WBGene00004726	sas-4	F10E9.8	Caenorhabditis elegans
WBGene00004727	sax-1	R11G1.4	Caenorhabditis elegans
WBGene00004728	sax-2	F21H11.2	Caenorhabditis elegans
WBGene00004729	sax-3	ZK377.2	Caenorhabditis elegans
WBGene00004732	sax-7	C18F3.2	Caenorhabditis elegans
WBGene00004736	sca-1	K11D9.2	Caenorhabditis elegans
WBGene00004738	scc-3	F18E2.3	Caenorhabditis elegans
WBGene00004739	scd-1	H20J18.1	Caenorhabditis elegans
WBGene00004743	scm-1	M01D7.2	Caenorhabditis elegans
WBGene00004744	scp-1	D2013.8	Caenorhabditis elegans
WBGene00004745	sdc-1	F52E10.1	Caenorhabditis elegans
WBGene00004746	sdc-2	C35C5.1	Caenorhabditis elegans
WBGene00004747	sdc-3	C25D7.3	Caenorhabditis elegans
WBGene00004751	sea-2	K10G6.3	Caenorhabditis elegans
WBGene00004752	sec-5	T23G7.4	Caenorhabditis elegans
WBGene00004753	sec-8	Y106G6H.7	Caenorhabditis elegans
WBGene00004754	sec-23	Y113G7A.3	Caenorhabditis elegans
WBGene00004755	sec-24.1	F12F6.6	Caenorhabditis elegans
WBGene00004756	sec-24.2	ZC518.2	Caenorhabditis elegans
WBGene00004758	sek-1	R03G5.2	Caenorhabditis elegans
WBGene00004759	sel-1	F45D3.5	Caenorhabditis elegans
WBGene00004760	sel-2	F10F2.1	Caenorhabditis elegans
WBGene00004762	sel-5	F35G12.3	Caenorhabditis elegans
WBGene00004765	sel-8	C32A3.1	Caenorhabditis elegans
WBGene00004767	sel-10	F55B12.3	Caenorhabditis elegans
WBGene00004769	sel-12	F35H12.3	Caenorhabditis elegans
WBGene00004780	ser-7	C09B7.1	Caenorhabditis elegans
WBGene00004781	set-1	T26A5.7	Caenorhabditis elegans
WBGene00004782	set-2	C26E6.9	Caenorhabditis elegans
WBGene00004783	seu-1	Y73B6BL.5	Caenorhabditis elegans
WBGene00004788	sft-4	C54H2.5	Caenorhabditis elegans
WBGene00004789	sgk-1	W10G6.2	Caenorhabditis elegans
WBGene00004800	sir-2.1	R11A8.4	Caenorhabditis elegans
WBGene00004801	sir-2.2	F46G10.7	Caenorhabditis elegans
WBGene00004804	skn-1	T19E7.2	Caenorhabditis elegans
WBGene00004806	skp-1	T27F2.1	Caenorhabditis elegans
WBGene00004807	skr-1	F46A9.5	Caenorhabditis elegans
WBGene00004822	skr-16	C42D4.6	Caenorhabditis elegans
WBGene00004824	F56B3.4	F56B3.4	Caenorhabditis elegans
WBGene00004825	skr-19	R12H7.3	Caenorhabditis elegans
WBGene00004829	sli-1	M02A10.3	Caenorhabditis elegans
WBGene00004830	slo-1	Y51A2D.19	Caenorhabditis elegans
WBGene00004831	slo-2	F08B12.3	Caenorhabditis elegans
WBGene00004858	sma-4	R12B2.1	Caenorhabditis elegans
WBGene00004862	sma-9	T05A10.1	Caenorhabditis elegans
WBGene00004873	smc-3	Y47D3A.26	Caenorhabditis elegans
WBGene00004874	smc-4	F35G12.8	Caenorhabditis elegans
WBGene00004875	smd-1	F47G4.7	Caenorhabditis elegans
WBGene00004879	smg-1	C48B6.6	Caenorhabditis elegans
WBGene00004880	smg-2	Y48G8AL.6	Caenorhabditis elegans
WBGene00004881	smg-3	Y73B6BL.18	Caenorhabditis elegans
WBGene00004882	smg-4	F46B6.3	Caenorhabditis elegans
WBGene00004883	smg-5	W02D3.8	Caenorhabditis elegans
WBGene00004884	smg-6	Y54F10AL.2	Caenorhabditis elegans
WBGene00004885	smg-7	Y73B6A.4	Caenorhabditis elegans
WBGene00004891	smr-1	Y71D11A.2	Caenorhabditis elegans
WBGene00004892	sms-1	H21P03.3	Caenorhabditis elegans
WBGene00004893	sms-2	F53H8.4	Caenorhabditis elegans
WBGene00004894	sms-3	Y22D7AL.8	Caenorhabditis elegans
WBGene00004895	smu-1	CC4.3	Caenorhabditis elegans
WBGene00004896	smu-2	Y49F6B.4	Caenorhabditis elegans
WBGene00004897	snb-1	T10H9.4	Caenorhabditis elegans
WBGene00004912	sng-1	T08A9.3	Caenorhabditis elegans
WBGene00004913	snn-1	Y38C1BA.2	Caenorhabditis elegans
WBGene00004916	snr-3	T28D9.10	Caenorhabditis elegans
WBGene00004917	snr-4	C52E4.3	Caenorhabditis elegans
WBGene00004921	snt-1	F31E8.2	Caenorhabditis elegans
WBGene00004922	snt-2	F42G9.7	Caenorhabditis elegans
WBGene00004923	snt-3	Y75B7AL.3	Caenorhabditis elegans
WBGene00004924	snt-4	T23H2.2	Caenorhabditis elegans
WBGene00004926	snt-6	C08G5.4	Caenorhabditis elegans
WBGene00004927	snx-1	C05D9.1	Caenorhabditis elegans
WBGene00004930	sod-1	C15F1.7	Caenorhabditis elegans
WBGene00004931	sod-2	F10D11.1	Caenorhabditis elegans
WBGene00004932	sod-3	C08A9.1	Caenorhabditis elegans
WBGene00004945	sop-2	C50E10.4	Caenorhabditis elegans
WBGene00004946	sop-3	Y71F9B.10	Caenorhabditis elegans
WBGene00004947	sos-1	T28F12.3	Caenorhabditis elegans
WBGene00004951	spc-1	K10B3.10	Caenorhabditis elegans
WBGene00004952	spd-1	Y34D9A.4	Caenorhabditis elegans
WBGene00004954	spd-3	H34C03.1	Caenorhabditis elegans
WBGene00004958	spe-4	ZK524.1	Caenorhabditis elegans
WBGene00004969	spe-15	F47G6.4	Caenorhabditis elegans
WBGene00004975	spe-39	ZC404.3	Caenorhabditis elegans
WBGene00004978	spg-7	Y47G6A.10	Caenorhabditis elegans
WBGene00004980	spk-1	B0464.5	Caenorhabditis elegans
WBGene00005006	spr-1	D1014.8	Caenorhabditis elegans
WBGene00005007	spr-2	C27B7.1	Caenorhabditis elegans
WBGene00005009	spr-4	C09H6.1	Caenorhabditis elegans
WBGene00005010	spr-5	Y40B1B.6	Caenorhabditis elegans
WBGene00005015	spt-5	K08E4.1	Caenorhabditis elegans
WBGene00005019	sqv-1	D2096.4	Caenorhabditis elegans
WBGene00005020	sqv-2	Y110A2AL.14	Caenorhabditis elegans
WBGene00005026	sqv-8	ZK1307.5	Caenorhabditis elegans
WBGene00005077	src-1	Y92H12A.1	Caenorhabditis elegans
WBGene00005170	srg-13	T23F11.5	Caenorhabditis elegans
WBGene00005348	srh-131	Y102A5C.31	Caenorhabditis elegans
WBGene00005530	sri-18	Y22F5A.2	Caenorhabditis elegans
WBGene00005581	sri-69	Y102A5C.32	Caenorhabditis elegans
WBGene00005641	sro-1	D1022.6	Caenorhabditis elegans
WBGene00005646	srp-5	C03G6.18	Caenorhabditis elegans
WBGene00005647	srp-6	C03G6.19	Caenorhabditis elegans
WBGene00005648	srp-7	F20D6.4	Caenorhabditis elegans
WBGene00005652	srr-1	W07G4.6	Caenorhabditis elegans
WBGene00005654	srr-3	F36D3.3	Caenorhabditis elegans
WBGene00005662	sars-2	W03B1.4	Caenorhabditis elegans
WBGene00005663	sars-1	C47E12.1	Caenorhabditis elegans
WBGene00005950	srx-59	T07H8.3	Caenorhabditis elegans
WBGene00005976	srx-85	F38B7.4	Caenorhabditis elegans
WBGene00006055	ssr-2	C14A11.7	Caenorhabditis elegans
WBGene00006059	stc-1	F54C9.2	Caenorhabditis elegans
WBGene00006062	stn-1	F30A10.8	Caenorhabditis elegans
WBGene00006064	sto-2	F32A6.5	Caenorhabditis elegans
WBGene00006066	sto-4	Y71H9A.3	Caenorhabditis elegans
WBGene00006067	sto-5	F41G4.3	Caenorhabditis elegans
WBGene00006161	str-109	F10A3.5	Caenorhabditis elegans
WBGene00006306	sue-1	F07A5.5	Caenorhabditis elegans
WBGene00006307	suf-1	F28C6.6	Caenorhabditis elegans
WBGene00006321	sup-12	T22B2.4	Caenorhabditis elegans
WBGene00006324	sup-17	DY3.7	Caenorhabditis elegans
WBGene00006331	sup-26	R10E4.2	Caenorhabditis elegans
WBGene00006342	sup-37	C01B7.1	Caenorhabditis elegans
WBGene00006349	sur-2	F39B2.4	Caenorhabditis elegans
WBGene00006351	sur-5	K03A1.5	Caenorhabditis elegans
WBGene00006352	sur-6	F26E4.1	Caenorhabditis elegans
WBGene00006353	sur-7	F01G12.2	Caenorhabditis elegans
WBGene00006359	swp-1	B0336.9	Caenorhabditis elegans
WBGene00006363	syd-1	F35D2.5	Caenorhabditis elegans
WBGene00006364	syd-2	F59F5.6	Caenorhabditis elegans
WBGene00006365	syg-1	K02E10.8	Caenorhabditis elegans
WBGene00006366	sym-1	C44H4.3	Caenorhabditis elegans
WBGene00006369	sym-4	R03E1.1	Caenorhabditis elegans
WBGene00006373	syx-5	F55A11.2	Caenorhabditis elegans
WBGene00006381	tac-1	Y54E2A.3	Caenorhabditis elegans
WBGene00006382	taf-1	W04A8.7	Caenorhabditis elegans
WBGene00006383	taf-2	Y37E11B.4	Caenorhabditis elegans
WBGene00006384	taf-3	C11G6.1	Caenorhabditis elegans
WBGene00006385	taf-4	R119.6	Caenorhabditis elegans
WBGene00006386	taf-5	F30F8.8	Caenorhabditis elegans
WBGene00006390	taf-8	ZK1320.12	Caenorhabditis elegans
WBGene00006391	taf-9	T12D8.7	Caenorhabditis elegans
WBGene00006392	taf-10	K03B4.3	Caenorhabditis elegans
WBGene00006393	taf-11.1	F48D6.1	Caenorhabditis elegans
WBGene00006394	taf-11.2	K10D3.3	Caenorhabditis elegans
WBGene00006395	taf-11.3	F43D9.5	Caenorhabditis elegans
WBGene00006396	taf-12	Y56A3A.4	Caenorhabditis elegans
WBGene00006399	tag-4	ZK337.4	Caenorhabditis elegans
WBGene00006402	fut-3	F59E12.13	Caenorhabditis elegans
WBGene00006405	itsn-1	Y116A8C.36	Caenorhabditis elegans
WBGene00006406	srgp-1	F12F6.5	Caenorhabditis elegans
WBGene00006407	lim-9	F25H5.1	Caenorhabditis elegans
WBGene00006410	nck-1	ZK470.5	Caenorhabditis elegans
WBGene00006411	octr-1	F14D12.6	Caenorhabditis elegans
WBGene00006414	raga-1	T24F1.1	Caenorhabditis elegans
WBGene00006415	tag-30	F38H4.7	Caenorhabditis elegans
WBGene00006424	ctbp-1	F49E10.5	Caenorhabditis elegans
WBGene00006430	tag-51	K02F3.1	Caenorhabditis elegans
WBGene00006432	atrn-1	F33C8.1	Caenorhabditis elegans
WBGene00006433	sdhb-1	F42A8.2	Caenorhabditis elegans
WBGene00006434	prdx-2	F09E5.15	Caenorhabditis elegans
WBGene00006437	mrck-1	K08B12.5	Caenorhabditis elegans
WBGene00006438	nrfl-1	C01F6.6	Caenorhabditis elegans
WBGene00006439	ant-1.1	T27E9.1	Caenorhabditis elegans
WBGene00006441	cpna-4	Y73F8A.19	Caenorhabditis elegans
WBGene00006442	tag-65	F58G11.5	Caenorhabditis elegans
WBGene00006443	pak-2	C45B11.1	Caenorhabditis elegans
WBGene00006446	atx-3	F28F8.6	Caenorhabditis elegans
WBGene00006448	glod-4	C16C10.10	Caenorhabditis elegans
WBGene00006450	tag-77	C28C12.10	Caenorhabditis elegans
WBGene00006460	ppm-1.A	F25D1.1	Caenorhabditis elegans
WBGene00006462	svh-5	C33A11.4	Caenorhabditis elegans
WBGene00006463	nduf-2.2	T26A5.3	Caenorhabditis elegans
WBGene00006465	fntb-1	F23B12.6	Caenorhabditis elegans
WBGene00006466	tag-115	JC8.13	Caenorhabditis elegans
WBGene00006467	magu-2	C01B7.4	Caenorhabditis elegans
WBGene00006472	tag-123	F08F1.7	Caenorhabditis elegans
WBGene00006474	wdr-5.1	C14B1.4	Caenorhabditis elegans
WBGene00006476	rhgf-2	T08H4.1	Caenorhabditis elegans
WBGene00006477	chup-1	ZK721.1	Caenorhabditis elegans
WBGene00006478	tag-131	H38K22.3	Caenorhabditis elegans
WBGene00006479	tmbi-4	B0563.4	Caenorhabditis elegans
WBGene00006481	plrg-1	D1054.15	Caenorhabditis elegans
WBGene00006483	dgk-4	F42A9.1	Caenorhabditis elegans
WBGene00006490	kdin-1	F36H1.2	Caenorhabditis elegans
WBGene00006491	acl-3	ZK809.2	Caenorhabditis elegans
WBGene00006494	zipt-7.2	H13N06.5	Caenorhabditis elegans
WBGene00006496	cgef-1	C14A11.3	Caenorhabditis elegans
WBGene00006508	tns-1	M01E11.7	Caenorhabditis elegans
WBGene00006512	abcf-1	F18E2.2	Caenorhabditis elegans
WBGene00006513	rimb-1	Y39A3CL.2	Caenorhabditis elegans
WBGene00006514	tdp-1	F44G4.4	Caenorhabditis elegans
WBGene00006515	txdc-9	C05D11.3	Caenorhabditis elegans
WBGene00006516	vps-16	C05D11.2	Caenorhabditis elegans
WBGene00006517	madd-3	E02H4.3	Caenorhabditis elegans
WBGene00006518	bckd-1B	F27D4.5	Caenorhabditis elegans
WBGene00006519	cox-6A	F54D8.2	Caenorhabditis elegans
WBGene00006520	egli-1	D2013.10	Caenorhabditis elegans
WBGene00006523	tam-1	F26G5.9	Caenorhabditis elegans
WBGene00006524	tap-1	C44H4.5	Caenorhabditis elegans
WBGene00006527	tax-6	C02F4.2	Caenorhabditis elegans
WBGene00006528	tba-1	F26E4.8	Caenorhabditis elegans
WBGene00006529	tba-2	C47B2.3	Caenorhabditis elegans
WBGene00006536	tbb-1	K01G5.7	Caenorhabditis elegans
WBGene00006537	tbb-2	C36E8.5	Caenorhabditis elegans
WBGene00006542	tbp-1	T20B12.2	Caenorhabditis elegans
WBGene00006563	teg-1	Y47D3A.27	Caenorhabditis elegans
WBGene00006565	tfg-1	Y63D3A.5	Caenorhabditis elegans
WBGene00006572	tin-9.1	C06G3.11	Caenorhabditis elegans
WBGene00006573	tin-10	Y66D12A.22	Caenorhabditis elegans
WBGene00006574	tin-13	DY3.1	Caenorhabditis elegans
WBGene00006575	tir-1	F13B10.1	Caenorhabditis elegans
WBGene00006577	tlf-1	F39H11.2	Caenorhabditis elegans
WBGene00006578	tli-1	F25H2.1	Caenorhabditis elegans
WBGene00006579	tlk-1	C07A9.3	Caenorhabditis elegans
WBGene00006590	toc-1	ZC395.3	Caenorhabditis elegans
WBGene00006594	tom-1	M01A10.2	Caenorhabditis elegans
WBGene00006595	top-1	M01E5.5	Caenorhabditis elegans
WBGene00006601	tpi-1	Y17G7B.7	Caenorhabditis elegans
WBGene00006602	tps-1	ZK54.2	Caenorhabditis elegans
WBGene00006604	tra-1	Y47D3A.6	Caenorhabditis elegans
WBGene00006605	tra-2	C15F1.3	Caenorhabditis elegans
WBGene00006607	tre-1	F57B10.7	Caenorhabditis elegans
WBGene00006608	tre-2	T05A12.2	Caenorhabditis elegans
WBGene00006617	tars-1	C47D12.6	Caenorhabditis elegans
WBGene00006618	trt-1	DY3.4	Caenorhabditis elegans
WBGene00006623	try-5	K07B1.1	Caenorhabditis elegans
WBGene00006624	try-6	F48A9.3	Caenorhabditis elegans
WBGene00006626	tsn-1	F10G7.2	Caenorhabditis elegans
WBGene00006632	tsp-6	C14A11.1	Caenorhabditis elegans
WBGene00006644	tsp-18	F59G1.2	Caenorhabditis elegans
WBGene00006646	tsp-20	B0198.1	Caenorhabditis elegans
WBGene00006647	tsr-1	F53G2.6	Caenorhabditis elegans
WBGene00006648	ttb-1	W03F9.5	Caenorhabditis elegans
WBGene00006657	twk-2	T12C9.3	Caenorhabditis elegans
WBGene00006684	twk-32	F53C11.6	Caenorhabditis elegans
WBGene00006690	twk-39	C24H11.8	Caenorhabditis elegans
WBGene00006693	twk-43	F32H5.7	Caenorhabditis elegans
WBGene00006696	twk-46	Y39B6A.19	Caenorhabditis elegans
WBGene00006697	uaf-1	Y92C3B.2	Caenorhabditis elegans
WBGene00006698	uaf-2	Y116A8C.35	Caenorhabditis elegans
WBGene00006699	uba-1	C47E12.5	Caenorhabditis elegans
WBGene00006701	ubc-1	C35B1.1	Caenorhabditis elegans
WBGene00006702	ubc-3	Y71G12B.15	Caenorhabditis elegans
WBGene00006703	ubc-6	D1022.1	Caenorhabditis elegans
WBGene00006706	ubc-9	F29B9.6	Caenorhabditis elegans
WBGene00006708	ubc-13	Y54G2A.31	Caenorhabditis elegans
WBGene00006709	ubc-14	Y87G2A.9	Caenorhabditis elegans
WBGene00006711	ubc-16	Y54E5B.4	Caenorhabditis elegans
WBGene00006712	ubc-17	B0403.2	Caenorhabditis elegans
WBGene00006713	ubc-18	R01H2.6	Caenorhabditis elegans
WBGene00006714	ubc-19	Y69H2.6	Caenorhabditis elegans
WBGene00006715	ubc-20	F40G9.3	Caenorhabditis elegans
WBGene00006717	ubc-22	C06E2.7	Caenorhabditis elegans
WBGene00006718	ubc-23	C28G1.1	Caenorhabditis elegans
WBGene00006720	ubc-25	F25H2.8	Caenorhabditis elegans
WBGene00006721	ubh-1	F46E10.8	Caenorhabditis elegans
WBGene00006722	ubh-2	Y40G12A.2	Caenorhabditis elegans
WBGene00006724	ubh-4	C08B11.7	Caenorhabditis elegans
WBGene00006725	ubl-1	H06I04.4	Caenorhabditis elegans
WBGene00006726	ubl-5	F46F11.4	Caenorhabditis elegans
WBGene00006727	ubq-1	F25B5.4	Caenorhabditis elegans
WBGene00006728	ubq-2	ZK1010.1	Caenorhabditis elegans
WBGene00006730	uev-1	F39B2.2	Caenorhabditis elegans
WBGene00006732	uev-3	F26H9.7	Caenorhabditis elegans
WBGene00006733	ufd-1	F19B6.2	Caenorhabditis elegans
WBGene00006734	ufd-2	T05H10.5	Caenorhabditis elegans
WBGene00006735	ula-1	C26E6.8	Caenorhabditis elegans
WBGene00006736	ulp-1	T10F2.3	Caenorhabditis elegans
WBGene00006737	ulp-2	Y38A8.3	Caenorhabditis elegans
WBGene00006741	unc-1	K03E6.5	Caenorhabditis elegans
WBGene00006742	unc-2	T02C5.5	Caenorhabditis elegans
WBGene00006747	unc-7	R07D5.1	Caenorhabditis elegans
WBGene00006749	unc-9	R12H7.1	Caenorhabditis elegans
WBGene00006750	unc-10	T10A3.1	Caenorhabditis elegans
WBGene00006751	unc-11	C32E8.10	Caenorhabditis elegans
WBGene00006752	unc-13	ZK524.2	Caenorhabditis elegans
WBGene00006753	unc-14	K10D3.2	Caenorhabditis elegans
WBGene00006755	unc-16	ZK1098.10	Caenorhabditis elegans
WBGene00006757	unc-18	F27D9.1	Caenorhabditis elegans
WBGene00006761	unc-24	F57H12.2	Caenorhabditis elegans
WBGene00006763	unc-26	JC8.10	Caenorhabditis elegans
WBGene00006767	unc-31	ZK897.1	Caenorhabditis elegans
WBGene00006768	unc-32	ZK637.8	Caenorhabditis elegans
WBGene00006769	unc-33	Y37E11C.1	Caenorhabditis elegans
WBGene00006770	unc-34	Y50D4C.1	Caenorhabditis elegans
WBGene00006771	tln-1	Y71G12B.11	Caenorhabditis elegans
WBGene00006772	unc-36	C50C3.9	Caenorhabditis elegans
WBGene00006773	unc-37	W02D3.9	Caenorhabditis elegans
WBGene00006774	unc-38	F21F3.5	Caenorhabditis elegans
WBGene00006776	unc-40	T19B4.7	Caenorhabditis elegans
WBGene00006777	unc-41	C27H6.1	Caenorhabditis elegans
WBGene00006779	unc-43	K11E8.1	Caenorhabditis elegans
WBGene00006780	unc-44	B0350.2	Caenorhabditis elegans
WBGene00006781	unc-45	F30H5.1	Caenorhabditis elegans
WBGene00006785	unc-50	T07A5.2	Caenorhabditis elegans
WBGene00006786	unc-51	Y60A3A.1	Caenorhabditis elegans
WBGene00006788	unc-53	F45E10.1	Caenorhabditis elegans
WBGene00006789	unc-54	F11C3.3	Caenorhabditis elegans
WBGene00006791	unc-57	T04D1.3	Caenorhabditis elegans
WBGene00006792	unc-58	T06H11.1	Caenorhabditis elegans
WBGene00006794	unc-60	C38C3.5	Caenorhabditis elegans
WBGene00006797	unc-63	Y110A7A.3	Caenorhabditis elegans
WBGene00006798	unc-64	F56A8.7	Caenorhabditis elegans
WBGene00006801	unc-68	K11C4.5	Caenorhabditis elegans
WBGene00006802	unc-69	T07A5.6	Caenorhabditis elegans
WBGene00006803	unc-70	K11C4.3	Caenorhabditis elegans
WBGene00006804	unc-71	Y37D8A.13	Caenorhabditis elegans
WBGene00006805	unc-73	F55C7.7	Caenorhabditis elegans
WBGene00006807	unc-75	C17D12.2	Caenorhabditis elegans
WBGene00006808	unc-76	C01G10.11	Caenorhabditis elegans
WBGene00006811	unc-79	E03A3.6	Caenorhabditis elegans
WBGene00006812	unc-80	F25C8.3	Caenorhabditis elegans
WBGene00006814	unc-82	B0496.3	Caenorhabditis elegans
WBGene00006816	unc-84	F54B11.3	Caenorhabditis elegans
WBGene00006818	unc-86	C30A5.7	Caenorhabditis elegans
WBGene00006823	unc-94	C06A5.7	Caenorhabditis elegans
WBGene00006826	unc-97	F14D12.2	Caenorhabditis elegans
WBGene00006829	unc-101	K11D2.3	Caenorhabditis elegans
WBGene00006830	unc-103	C30D11.1	Caenorhabditis elegans
WBGene00006831	unc-104	C52E12.2	Caenorhabditis elegans
WBGene00006833	unc-108	F53F10.4	Caenorhabditis elegans
WBGene00006836	unc-112	C47E8.7	Caenorhabditis elegans
WBGene00006839	unc-115	F09B9.2	Caenorhabditis elegans
WBGene00006840	unc-116	R05D3.7	Caenorhabditis elegans
WBGene00006843	unc-119	M142.1	Caenorhabditis elegans
WBGene00006845	unc-122	F11C3.2	Caenorhabditis elegans
WBGene00006856	usp-14	C13B4.2	Caenorhabditis elegans
WBGene00006862	pnk-4	C42D8.3	Caenorhabditis elegans
WBGene00006864	npr-16	F56B6.5	Caenorhabditis elegans
WBGene00006865	slcf-2	ZK563.1	Caenorhabditis elegans
WBGene00006882	vab-19	T22D2.1	Caenorhabditis elegans
WBGene00006888	vbh-1	Y54E10A.9	Caenorhabditis elegans
WBGene00006889	pfd-3	T06G6.9	Caenorhabditis elegans
WBGene00006910	vha-1	R10E11.8	Caenorhabditis elegans
WBGene00006911	vha-2	R10E11.2	Caenorhabditis elegans
WBGene00006912	vha-3	Y38F2AL.4	Caenorhabditis elegans
WBGene00006913	vha-4	T01H3.1	Caenorhabditis elegans
WBGene00006917	vha-8	C17H12.14	Caenorhabditis elegans
WBGene00006918	vha-9	ZK970.4	Caenorhabditis elegans
WBGene00006919	vha-10	F46F11.5	Caenorhabditis elegans
WBGene00006920	vha-11	Y38F2AL.3	Caenorhabditis elegans
WBGene00006921	vha-12	F20B6.2	Caenorhabditis elegans
WBGene00006922	vhl-1	F08G12.4	Caenorhabditis elegans
WBGene00006923	vhp-1	F08B1.1	Caenorhabditis elegans
WBGene00006924	vig-1	F56D12.5	Caenorhabditis elegans
WBGene00006931	vps-26	T20D3.7	Caenorhabditis elegans
WBGene00006932	vps-34	B0025.1	Caenorhabditis elegans
WBGene00006933	vps-35	F59G1.3	Caenorhabditis elegans
WBGene00006934	vps-54	T21C9.2	Caenorhabditis elegans
WBGene00006935	vars-1	ZC513.4	Caenorhabditis elegans
WBGene00006936	glp-4	Y87G2A.5	Caenorhabditis elegans
WBGene00006937	wah-1	Y56A3A.32	Caenorhabditis elegans
WBGene00006941	wnk-1	C46C2.1	Caenorhabditis elegans
WBGene00006945	wars-1	Y80D3A.1	Caenorhabditis elegans
WBGene00006947	wrt-1	ZK1290.12	Caenorhabditis elegans
WBGene00006957	wsp-1	C07G1.4	Caenorhabditis elegans
WBGene00006958	wve-1	R06C1.3	Caenorhabditis elegans
WBGene00006959	xbp-1	R74.3	Caenorhabditis elegans
WBGene00006961	xnp-1	B0041.7	Caenorhabditis elegans
WBGene00006963	xpa-1	K07G5.2	Caenorhabditis elegans
WBGene00006964	xrn-2	Y48B6A.3	Caenorhabditis elegans
WBGene00006968	yars-2	K08F11.4	Caenorhabditis elegans
WBGene00006970	zag-1	F28F9.1	Caenorhabditis elegans
WBGene00006975	zfp-1	F54F2.2	Caenorhabditis elegans
WBGene00006978	zig-1	K10C3.3	Caenorhabditis elegans
WBGene00006986	zip-1	Y75B8A.35	Caenorhabditis elegans
WBGene00006987	zmp-1	EGAP1.3	Caenorhabditis elegans
WBGene00006988	zyg-1	F59E12.2	Caenorhabditis elegans
WBGene00006993	zyg-8	Y79H2A.11	Caenorhabditis elegans
WBGene00006994	zyg-9	F22B5.7	Caenorhabditis elegans
WBGene00006996	zyg-11	C08B11.1	Caenorhabditis elegans
WBGene00006999	zyx-1	F42G4.3	Caenorhabditis elegans
WBGene00007001	tufm-2	C43E11.4	Caenorhabditis elegans
WBGene00007007	mak-2	C44C8.6	Caenorhabditis elegans
WBGene00007008	rfp-1	R05D3.4	Caenorhabditis elegans
WBGene00007009	wwp-1	Y65B4BR.4	Caenorhabditis elegans
WBGene00007010	alx-1	R10E12.1	Caenorhabditis elegans
WBGene00007011	mdt-1.2	T23C6.1	Caenorhabditis elegans
WBGene00007013	mdt-8	Y62F5A.1	Caenorhabditis elegans
WBGene00007014	mdt-10	T09A5.6	Caenorhabditis elegans
WBGene00007015	mdt-11	R144.9	Caenorhabditis elegans
WBGene00007016	mdt-15	R12B2.5	Caenorhabditis elegans
WBGene00007018	mdt-18	C55B7.9	Caenorhabditis elegans
WBGene00007019	mdt-19	Y71H2B.6	Caenorhabditis elegans
WBGene00007020	mdt-20	Y104H12D.1	Caenorhabditis elegans
WBGene00007021	immp-1	C24H11.6	Caenorhabditis elegans
WBGene00007022	mdt-22	ZK970.3	Caenorhabditis elegans
WBGene00007023	mdt-27	T18H9.6	Caenorhabditis elegans
WBGene00007025	mdt-29	K08E3.8	Caenorhabditis elegans
WBGene00007026	mdt-31	F32H2.2	Caenorhabditis elegans
WBGene00007027	ssl-1	Y111B2A.22	Caenorhabditis elegans
WBGene00007028	trr-1	C47D12.1	Caenorhabditis elegans
WBGene00007029	mys-1	VC5.4	Caenorhabditis elegans
WBGene00007030	epc-1	Y111B2A.11	Caenorhabditis elegans
WBGene00007042	pbrm-1	C26C6.1	Caenorhabditis elegans
WBGene00007043	algn-10	T24D1.4	Caenorhabditis elegans
WBGene00007045	pgap-2	T04A8.12	Caenorhabditis elegans
WBGene00007047	wts-1	T20F10.1	Caenorhabditis elegans
WBGene00007048	nfx-1	C16A3.7	Caenorhabditis elegans
WBGene00007050	utp-20	F18C5.3	Caenorhabditis elegans
WBGene00007053	chd-7	T04D1.4	Caenorhabditis elegans
WBGene00007054	scpl-1	B0379.4	Caenorhabditis elegans
WBGene00007056	crn-7	F09G8.2	Caenorhabditis elegans
WBGene00007058	dmd-6	F13G11.1	Caenorhabditis elegans
WBGene00007064	rga-9	2RSSE.1	Caenorhabditis elegans
WBGene00007085	AH10.4	AH10.4	Caenorhabditis elegans
WBGene00007088	B0001.3	B0001.3	Caenorhabditis elegans
WBGene00007089	B0001.4	B0001.4	Caenorhabditis elegans
WBGene00007090	B0001.5	B0001.5	Caenorhabditis elegans
WBGene00007091	eri-12	B0001.6	Caenorhabditis elegans
WBGene00007093	B0001.8	B0001.8	Caenorhabditis elegans
WBGene00007094	B0019.2	B0019.2	Caenorhabditis elegans
WBGene00007096	B0024.3	B0024.3	Caenorhabditis elegans
WBGene00007099	trx-2	B0024.9	Caenorhabditis elegans
WBGene00007100	asps-1	B0024.10	Caenorhabditis elegans
WBGene00007101	B0024.11	B0024.11	Caenorhabditis elegans
WBGene00007103	crm-1	B0024.14	Caenorhabditis elegans
WBGene00007105	znf-207	B0035.1	Caenorhabditis elegans
WBGene00007107	pfd-4	B0035.4	Caenorhabditis elegans
WBGene00007110	leo-1	B0035.11	Caenorhabditis elegans
WBGene00007111	sart-3	B0035.12	Caenorhabditis elegans
WBGene00007119	calf-1	B0250.2	Caenorhabditis elegans
WBGene00007121	B0250.4	B0250.4	Caenorhabditis elegans
WBGene00007122	B0250.5	B0250.5	Caenorhabditis elegans
WBGene00007126	dhcr-7	B0250.9	Caenorhabditis elegans
WBGene00007128	memb-1	B0272.2	Caenorhabditis elegans
WBGene00007135	cdk-12	B0285.1	Caenorhabditis elegans
WBGene00007143	B0334.3	B0334.3	Caenorhabditis elegans
WBGene00007145	B0334.5	B0334.5	Caenorhabditis elegans
WBGene00007167	rbg-3	B0393.2	Caenorhabditis elegans
WBGene00007173	B0393.8	B0393.8	Caenorhabditis elegans
WBGene00007175	B0395.3	B0395.3	Caenorhabditis elegans
WBGene00007176	kcnl-1	B0399.1	Caenorhabditis elegans
WBGene00007180	B0457.6	B0457.6	Caenorhabditis elegans
WBGene00007184	ctr-9	B0464.2	Caenorhabditis elegans
WBGene00007187	tag-342	B0464.8	Caenorhabditis elegans
WBGene00007192	nduf-11	B0491.5	Caenorhabditis elegans
WBGene00007193	B0491.6	B0491.6	Caenorhabditis elegans
WBGene00007197	prdh-1	B0513.5	Caenorhabditis elegans
WBGene00007202	B0564.2	B0564.2	Caenorhabditis elegans
WBGene00007213	C01A2.1	C01A2.1	Caenorhabditis elegans
WBGene00007216	C01A2.4	C01A2.4	Caenorhabditis elegans
WBGene00007217	tads-1	C01A2.5	Caenorhabditis elegans
WBGene00007226	C01G6.4	C01G6.4	Caenorhabditis elegans
WBGene00007227	C01G6.5	C01G6.5	Caenorhabditis elegans
WBGene00007235	ahsa-1	C01G10.8	Caenorhabditis elegans
WBGene00007237	C01G10.10	C01G10.10	Caenorhabditis elegans
WBGene00007252	mlt-2	C01H6.2	Caenorhabditis elegans
WBGene00007256	swsn-9	C01H6.7	Caenorhabditis elegans
WBGene00007260	olrn-1	C02C6.2	Caenorhabditis elegans
WBGene00007261	lron-3	C02C6.3	Caenorhabditis elegans
WBGene00007264	C02F4.4	C02F4.4	Caenorhabditis elegans
WBGene00007266	C03A3.1	C03A3.1	Caenorhabditis elegans
WBGene00007267	C03A3.2	C03A3.2	Caenorhabditis elegans
WBGene00007284	C03H12.1	C03H12.1	Caenorhabditis elegans
WBGene00007287	gck-4	C04A11.3	Caenorhabditis elegans
WBGene00007295	C04C11.1	C04C11.1	Caenorhabditis elegans
WBGene00007299	C04F12.5	C04F12.5	Caenorhabditis elegans
WBGene00007333	ufd-3	C05C10.6	Caenorhabditis elegans
WBGene00007348	C05G5.2	C05G5.2	Caenorhabditis elegans
WBGene00007349	C05G5.3	C05G5.3	Caenorhabditis elegans
WBGene00007350	sucl-1	C05G5.4	Caenorhabditis elegans
WBGene00007352	cdc-48.1	C06A1.1	Caenorhabditis elegans
WBGene00007353	txt-13	C06A1.2	Caenorhabditis elegans
WBGene00007355	rpb-6	C06A1.5	Caenorhabditis elegans
WBGene00007363	stdh-1	C06B3.4	Caenorhabditis elegans
WBGene00007365	C06B3.6	C06B3.6	Caenorhabditis elegans
WBGene00007372	C06B8.7	C06B8.7	Caenorhabditis elegans
WBGene00007385	atp-5	C06H2.1	Caenorhabditis elegans
WBGene00007386	C06H2.2	C06H2.2	Caenorhabditis elegans
WBGene00007387	jmjd-5	C06H2.3	Caenorhabditis elegans
WBGene00007388	folt-1	C06H2.4	Caenorhabditis elegans
WBGene00007389	glb-3	C06H2.5	Caenorhabditis elegans
WBGene00007390	lmtr-3	C06H2.6	Caenorhabditis elegans
WBGene00007397	C07A4.2	C07A4.2	Caenorhabditis elegans
WBGene00007400	bud-31	C07A9.2	Caenorhabditis elegans
WBGene00007403	set-3	C07A9.7	Caenorhabditis elegans
WBGene00007405	C07A9.9	C07A9.9	Caenorhabditis elegans
WBGene00007409	C07B5.4	C07B5.4	Caenorhabditis elegans
WBGene00007411	C07C7.1	C07C7.1	Caenorhabditis elegans
WBGene00007424	C08B6.3	C08B6.3	Caenorhabditis elegans
WBGene00007428	wdr-20	C08B6.7	Caenorhabditis elegans
WBGene00007433	swsn-7	C08B11.3	Caenorhabditis elegans
WBGene00007434	arp-6	C08B11.6	Caenorhabditis elegans
WBGene00007435	algn-6	C08B11.8	Caenorhabditis elegans
WBGene00007436	C08B11.9	C08B11.9	Caenorhabditis elegans
WBGene00007444	C08F8.2	C08F8.2	Caenorhabditis elegans
WBGene00007463	vgln-1	C08H9.2	Caenorhabditis elegans
WBGene00007464	algn-8	C08H9.3	Caenorhabditis elegans
WBGene00007476	C09E9.1	C09E9.1	Caenorhabditis elegans
WBGene00007486	C09G1.4	C09G1.4	Caenorhabditis elegans
WBGene00007487	C09G1.5	C09G1.5	Caenorhabditis elegans
WBGene00007488	dph-2	C09G5.2	Caenorhabditis elegans
WBGene00007492	C09G9.1	C09G9.1	Caenorhabditis elegans
WBGene00007493	npp-23	C09G9.2	Caenorhabditis elegans
WBGene00007514	catp-8	C10C6.6	Caenorhabditis elegans
WBGene00007520	C11E4.6	C11E4.6	Caenorhabditis elegans
WBGene00007528	C11H1.2	C11H1.2	Caenorhabditis elegans
WBGene00007529	C11H1.3	C11H1.3	Caenorhabditis elegans
WBGene00007531	C11H1.7	C11H1.7	Caenorhabditis elegans
WBGene00007534	fubl-1	C12D8.1	Caenorhabditis elegans
WBGene00007547	nhr-154	C13C4.2	Caenorhabditis elegans
WBGene00007548	C13C4.4	C13C4.4	Caenorhabditis elegans
WBGene00007554	pptr-2	C13G3.3	Caenorhabditis elegans
WBGene00007556	algn-9	C14A4.3	Caenorhabditis elegans
WBGene00007574	C14B1.3	C14B1.3	Caenorhabditis elegans
WBGene00007577	nrde-1	C14B1.6	Caenorhabditis elegans
WBGene00007579	C14B1.8	C14B1.8	Caenorhabditis elegans
WBGene00007581	alkb-8	C14B1.10	Caenorhabditis elegans
WBGene00007583	C14B4.2	C14B4.2	Caenorhabditis elegans
WBGene00007586	ril-2	C14C10.3	Caenorhabditis elegans
WBGene00007587	mma-1	C14C10.4	Caenorhabditis elegans
WBGene00007588	C14C10.5	C14C10.5	Caenorhabditis elegans
WBGene00007589	erg-28	C14C10.6	Caenorhabditis elegans
WBGene00007593	C14H10.3	C14H10.3	Caenorhabditis elegans
WBGene00007602	C15C6.3	C15C6.3	Caenorhabditis elegans
WBGene00007616	rpoa-12	C15H11.8	Caenorhabditis elegans
WBGene00007620	ocrl-1	C16C2.3	Caenorhabditis elegans
WBGene00007621	C16C2.4	C16C2.4	Caenorhabditis elegans
WBGene00007625	C16C10.4	C16C10.4	Caenorhabditis elegans
WBGene00007626	rnf-121	C16C10.5	Caenorhabditis elegans
WBGene00007627	ccdc-55	C16C10.6	Caenorhabditis elegans
WBGene00007630	har-1	C16C10.11	Caenorhabditis elegans
WBGene00007631	wht-3	C16C10.12	Caenorhabditis elegans
WBGene00007637	dhhc-7	C17D12.1	Caenorhabditis elegans
WBGene00007645	C17E4.6	C17E4.6	Caenorhabditis elegans
WBGene00007646	nkb-1	C17E4.9	Caenorhabditis elegans
WBGene00007647	C17E4.10	C17E4.10	Caenorhabditis elegans
WBGene00007651	nra-3	C17G1.4	Caenorhabditis elegans
WBGene00007653	cysl-1	C17G1.7	Caenorhabditis elegans
WBGene00007656	pals-2	C17H1.3	Caenorhabditis elegans
WBGene00007664	seb-3	C18B12.2	Caenorhabditis elegans
WBGene00007666	C18B12.4	C18B12.4	Caenorhabditis elegans
WBGene00007667	fbxa-97	C18B12.5	Caenorhabditis elegans
WBGene00007681	C18D11.3	C18D11.3	Caenorhabditis elegans
WBGene00007683	C18E9.2	C18E9.2	Caenorhabditis elegans
WBGene00007684	C18E9.4	C18E9.4	Caenorhabditis elegans
WBGene00007690	sftd-3	C18E9.10	Caenorhabditis elegans
WBGene00007696	tram-1	C24F3.1	Caenorhabditis elegans
WBGene00007698	qns-1	C24F3.4	Caenorhabditis elegans
WBGene00007702	C24H11.5	C24H11.5	Caenorhabditis elegans
WBGene00007703	gbf-1	C24H11.7	Caenorhabditis elegans
WBGene00007705	C25A1.1	C25A1.1	Caenorhabditis elegans
WBGene00007711	lid-1	C25A1.12	Caenorhabditis elegans
WBGene00007712	mrpl-34	C25A1.13	Caenorhabditis elegans
WBGene00007718	otub-1	C25D7.8	Caenorhabditis elegans
WBGene00007730	C25G4.2	C25G4.2	Caenorhabditis elegans
WBGene00007736	igdb-2	C25G4.10	Caenorhabditis elegans
WBGene00007744	C26D10.3	C26D10.3	Caenorhabditis elegans
WBGene00007745	C26D10.4	C26D10.4	Caenorhabditis elegans
WBGene00007752	wdfy-3	C26H9A.2	Caenorhabditis elegans
WBGene00007756	C27A7.5	C27A7.5	Caenorhabditis elegans
WBGene00007761	rad-26	C27B7.4	Caenorhabditis elegans
WBGene00007762	C27B7.5	C27B7.5	Caenorhabditis elegans
WBGene00007772	egrh-1	C27C12.2	Caenorhabditis elegans
WBGene00007774	C27C12.4	C27C12.4	Caenorhabditis elegans
WBGene00007786	rmd-2	C27H6.4	Caenorhabditis elegans
WBGene00007787	C27H6.8	C27H6.8	Caenorhabditis elegans
WBGene00007799	nrx-1	C29A12.4	Caenorhabditis elegans
WBGene00007812	C29F7.3	C29F7.3	Caenorhabditis elegans
WBGene00007824	dlat-2	C30H6.7	Caenorhabditis elegans
WBGene00007826	C30H6.9	C30H6.9	Caenorhabditis elegans
WBGene00007836	C31C9.2	C31C9.2	Caenorhabditis elegans
WBGene00007837	fbxa-167	C31C9.3	Caenorhabditis elegans
WBGene00007846	C31E10.5	C31E10.5	Caenorhabditis elegans
WBGene00007847	C31E10.6	C31E10.6	Caenorhabditis elegans
WBGene00007849	tbc-19	C31E10.8	Caenorhabditis elegans
WBGene00007855	C31H5.4	C31H5.4	Caenorhabditis elegans
WBGene00007860	rilp-1	C32A3.3	Caenorhabditis elegans
WBGene00007877	nfki-1	C33A11.1	Caenorhabditis elegans
WBGene00007878	C33A11.2	C33A11.2	Caenorhabditis elegans
WBGene00007880	C33A12.1	C33A12.1	Caenorhabditis elegans
WBGene00007898	C33D9.3	C33D9.3	Caenorhabditis elegans
WBGene00007899	C33D9.5	C33D9.5	Caenorhabditis elegans
WBGene00007900	C33D9.6	C33D9.6	Caenorhabditis elegans
WBGene00007902	C33D9.9	C33D9.9	Caenorhabditis elegans
WBGene00007906	C33G3.6	C33G3.6	Caenorhabditis elegans
WBGene00007907	C34B4.2	C34B4.2	Caenorhabditis elegans
WBGene00007908	C34B4.3	C34B4.3	Caenorhabditis elegans
WBGene00007909	C34B4.4	C34B4.4	Caenorhabditis elegans
WBGene00007912	figo-1	C34B7.2	Caenorhabditis elegans
WBGene00007913	cyp-36A1	C34B7.3	Caenorhabditis elegans
WBGene00007917	C34C6.4	C34C6.4	Caenorhabditis elegans
WBGene00007918	sphk-1	C34C6.5	Caenorhabditis elegans
WBGene00007921	C34C12.2	C34C12.2	Caenorhabditis elegans
WBGene00007922	pph-6	C34C12.3	Caenorhabditis elegans
WBGene00007923	C34C12.4	C34C12.4	Caenorhabditis elegans
WBGene00007927	C34C12.8	C34C12.8	Caenorhabditis elegans
WBGene00007933	C34E7.3	C34E7.3	Caenorhabditis elegans
WBGene00007941	C34F6.7	C34F6.7	Caenorhabditis elegans
WBGene00007942	idh-2	C34F6.8	Caenorhabditis elegans
WBGene00007943	C34F6.9	C34F6.9	Caenorhabditis elegans
WBGene00007944	C34F6.10	C34F6.10	Caenorhabditis elegans
WBGene00007952	C35A5.8	C35A5.8	Caenorhabditis elegans
WBGene00007953	hda-11	C35A5.9	Caenorhabditis elegans
WBGene00007955	selt-1.1	C35C5.3	Caenorhabditis elegans
WBGene00007956	trpp-9	C35C5.6	Caenorhabditis elegans
WBGene00007959	C35C5.10	C35C5.10	Caenorhabditis elegans
WBGene00007967	cyp-25A4	C36A4.6	Caenorhabditis elegans
WBGene00007969	acs-19	C36A4.9	Caenorhabditis elegans
WBGene00007971	rpb-3	C36B1.3	Caenorhabditis elegans
WBGene00007972	prp-4	C36B1.5	Caenorhabditis elegans
WBGene00007974	dhfr-1	C36B1.7	Caenorhabditis elegans
WBGene00007975	gls-1	C36B1.8	Caenorhabditis elegans
WBGene00007976	C36B1.9	C36B1.9	Caenorhabditis elegans
WBGene00007979	imp-1	C36B1.12	Caenorhabditis elegans
WBGene00007980	C36E8.1	C36E8.1	Caenorhabditis elegans
WBGene00007981	glb-11	C36E8.2	Caenorhabditis elegans
WBGene00007982	pxd-1	C36E8.3	Caenorhabditis elegans
WBGene00007991	C37A5.7	C37A5.7	Caenorhabditis elegans
WBGene00007993	idhb-1	C37E2.1	Caenorhabditis elegans
WBGene00007994	C37E2.2	C37E2.2	Caenorhabditis elegans
WBGene00008000	slc-17.2	C38C10.2	Caenorhabditis elegans
WBGene00008003	enu-3.2	C38D4.1	Caenorhabditis elegans
WBGene00008006	tag-325	C38D4.5	Caenorhabditis elegans
WBGene00008018	tbc-8	C38H2.1	Caenorhabditis elegans
WBGene00008022	lgc-41	C39B10.2	Caenorhabditis elegans
WBGene00008034	prcc-1	C39E9.11	Caenorhabditis elegans
WBGene00008041	ufc-1	C40H1.6	Caenorhabditis elegans
WBGene00008053	cdc-48.2	C41C4.8	Caenorhabditis elegans
WBGene00008078	vps-50	C44B9.1	Caenorhabditis elegans
WBGene00008081	athp-1	C44B9.4	Caenorhabditis elegans
WBGene00008083	cyp-29A1	C44C10.2	Caenorhabditis elegans
WBGene00008085	smcl-1	C44C10.4	Caenorhabditis elegans
WBGene00008094	C44H4.4	C44H4.4	Caenorhabditis elegans
WBGene00008096	C44H4.8	C44H4.8	Caenorhabditis elegans
WBGene00008110	C46C2.2	C46C2.2	Caenorhabditis elegans
WBGene00008119	C46F11.4	C46F11.4	Caenorhabditis elegans
WBGene00008120	C46F11.5	C46F11.5	Caenorhabditis elegans
WBGene00008121	C46F11.6	C46F11.6	Caenorhabditis elegans
WBGene00008130	fbxa-140	C47B2.1	Caenorhabditis elegans
WBGene00008131	C47B2.2	C47B2.2	Caenorhabditis elegans
WBGene00008133	efsc-1	C47B2.7	Caenorhabditis elegans
WBGene00008134	C47B2.9	C47B2.9	Caenorhabditis elegans
WBGene00008136	C47D12.2	C47D12.2	Caenorhabditis elegans
WBGene00008143	C47E8.4	C47E8.4	Caenorhabditis elegans
WBGene00008147	C47E12.2	C47E12.2	Caenorhabditis elegans
WBGene00008149	pyp-1	C47E12.4	Caenorhabditis elegans
WBGene00008165	C47G2.4	C47G2.4	Caenorhabditis elegans
WBGene00008177	C48D1.1	C48D1.1	Caenorhabditis elegans
WBGene00008195	ceh-88	C49C3.5	Caenorhabditis elegans
WBGene00008196	C49C3.6	C49C3.6	Caenorhabditis elegans
WBGene00008198	C49C3.8	C49C3.8	Caenorhabditis elegans
WBGene00008206	set-6	C49F5.2	Caenorhabditis elegans
WBGene00008213	C49F8.1	C49F8.1	Caenorhabditis elegans
WBGene00008214	gem-1	C49F8.2	Caenorhabditis elegans
WBGene00008216	mec-19	C49G9.1	Caenorhabditis elegans
WBGene00008218	nasp-2	C50B6.2	Caenorhabditis elegans
WBGene00008219	C50B6.3	C50B6.3	Caenorhabditis elegans
WBGene00008225	nuaf-1	C50B8.3	Caenorhabditis elegans
WBGene00008232	C50F4.4	C50F4.4	Caenorhabditis elegans
WBGene00008237	nstp-10	C50F4.14	Caenorhabditis elegans
WBGene00008238	C50F4.16	C50F4.16	Caenorhabditis elegans
WBGene00008252	C51E3.6	C51E3.6	Caenorhabditis elegans
WBGene00008258	mans-2	C52E4.5	Caenorhabditis elegans
WBGene00008262	ril-1	C53A5.1	Caenorhabditis elegans
WBGene00008266	C53A5.6	C53A5.6	Caenorhabditis elegans
WBGene00008272	C53B4.2	C53B4.2	Caenorhabditis elegans
WBGene00008273	C53B4.3	C53B4.3	Caenorhabditis elegans
WBGene00008274	pdzd-8	C53B4.4	Caenorhabditis elegans
WBGene00008275	nstp-1	C53B4.6	Caenorhabditis elegans
WBGene00008278	npr-10	C53C7.1	Caenorhabditis elegans
WBGene00008283	C53D6.6	C53D6.6	Caenorhabditis elegans
WBGene00008307	ncs-5	C54E10.2	Caenorhabditis elegans
WBGene00008315	C54G4.5	C54G4.5	Caenorhabditis elegans
WBGene00008317	C54G4.7	C54G4.7	Caenorhabditis elegans
WBGene00008318	C54G4.9	C54G4.9	Caenorhabditis elegans
WBGene00008330	C55A6.1	C55A6.1	Caenorhabditis elegans
WBGene00008331	ttll-5	C55A6.2	Caenorhabditis elegans
WBGene00008338	pafo-1	C55A6.9	Caenorhabditis elegans
WBGene00008343	C56A3.4	C56A3.4	Caenorhabditis elegans
WBGene00008345	C56A3.6	C56A3.6	Caenorhabditis elegans
WBGene00008348	C56G7.3	C56G7.3	Caenorhabditis elegans
WBGene00008362	cfim-2	D1046.1	Caenorhabditis elegans
WBGene00008366	tpra-1	D1046.5	Caenorhabditis elegans
WBGene00008370	D1054.1	D1054.1	Caenorhabditis elegans
WBGene00008371	D1054.3	D1054.3	Caenorhabditis elegans
WBGene00008379	secs-1	D1054.13	Caenorhabditis elegans
WBGene00008386	cdc-5L	D1081.8	Caenorhabditis elegans
WBGene00008398	D2005.3	D2005.3	Caenorhabditis elegans
WBGene00008400	drh-3	D2005.5	Caenorhabditis elegans
WBGene00008401	D2005.6	D2005.6	Caenorhabditis elegans
WBGene00008405	ttll-12	D2013.9	Caenorhabditis elegans
WBGene00008408	D2023.4	D2023.4	Caenorhabditis elegans
WBGene00008412	D2030.2	D2030.2	Caenorhabditis elegans
WBGene00008413	D2030.3	D2030.3	Caenorhabditis elegans
WBGene00008414	D2030.4	D2030.4	Caenorhabditis elegans
WBGene00008415	mce-1	D2030.5	Caenorhabditis elegans
WBGene00008418	D2030.8	D2030.8	Caenorhabditis elegans
WBGene00008419	wdr-23	D2030.9	Caenorhabditis elegans
WBGene00008422	ecps-1	D2045.2	Caenorhabditis elegans
WBGene00008424	D2045.7	D2045.7	Caenorhabditis elegans
WBGene00008428	eif-2Bepsilon	D2085.3	Caenorhabditis elegans
WBGene00008429	etc-1	D2085.4	Caenorhabditis elegans
WBGene00008430	hgap-2	D2085.5	Caenorhabditis elegans
WBGene00008431	piga-1	D2085.6	Caenorhabditis elegans
WBGene00008438	DH11.5	DH11.5	Caenorhabditis elegans
WBGene00008439	mfb-1	DY3.6	Caenorhabditis elegans
WBGene00008441	usp-50	E01B7.1	Caenorhabditis elegans
WBGene00008443	pde-3	E01F3.1	Caenorhabditis elegans
WBGene00008444	tbc-14	E01G4.1	Caenorhabditis elegans
WBGene00008448	E01G4.6	E01G4.6	Caenorhabditis elegans
WBGene00008450	E01G6.2	E01G6.2	Caenorhabditis elegans
WBGene00008452	mrps-5	E02A10.1	Caenorhabditis elegans
WBGene00008453	E02A10.3	E02A10.3	Caenorhabditis elegans
WBGene00008457	E02H1.5	E02H1.5	Caenorhabditis elegans
WBGene00008480	eif-2A	E04D5.1	Caenorhabditis elegans
WBGene00008487	F01D4.3	F01D4.3	Caenorhabditis elegans
WBGene00008488	F01D4.5	F01D4.5	Caenorhabditis elegans
WBGene00008489	srb-17	F01D4.7	Caenorhabditis elegans
WBGene00008490	F01D4.8	F01D4.8	Caenorhabditis elegans
WBGene00008498	F01D5.8	F01D5.8	Caenorhabditis elegans
WBGene00008502	skih-2	F01G4.3	Caenorhabditis elegans
WBGene00008504	pigq-1	F01G4.5	Caenorhabditis elegans
WBGene00008505	F01G4.6	F01G4.6	Caenorhabditis elegans
WBGene00008506	tkt-1	F01G10.1	Caenorhabditis elegans
WBGene00008522	nlp-59	F02D8.5	Caenorhabditis elegans
WBGene00008528	F02E9.1	F02E9.1	Caenorhabditis elegans
WBGene00008530	F02E9.5	F02E9.5	Caenorhabditis elegans
WBGene00008531	F02E9.7	F02E9.7	Caenorhabditis elegans
WBGene00008532	dpt-1	F02E9.9	Caenorhabditis elegans
WBGene00008533	F02E9.10	F02E9.10	Caenorhabditis elegans
WBGene00008546	gfat-1	F07A11.2	Caenorhabditis elegans
WBGene00008549	din-1	F07A11.6	Caenorhabditis elegans
WBGene00008554	F07C6.3	F07C6.3	Caenorhabditis elegans
WBGene00008555	F07C6.4	F07C6.4	Caenorhabditis elegans
WBGene00008563	F07H5.13	F07H5.13	Caenorhabditis elegans
WBGene00008570	kcnl-2	F08A10.1	Caenorhabditis elegans
WBGene00008585	F08G12.1	F08G12.1	Caenorhabditis elegans
WBGene00008586	snrp-40.1	F08G12.2	Caenorhabditis elegans
WBGene00008588	F08G12.5	F08G12.5	Caenorhabditis elegans
WBGene00008600	F09A5.3	F09A5.3	Caenorhabditis elegans
WBGene00008601	mob-2	F09A5.4	Caenorhabditis elegans
WBGene00008605	mlt-9	F09B12.1	Caenorhabditis elegans
WBGene00008606	dhhc-1	F09B12.2	Caenorhabditis elegans
WBGene00008622	F09C8.2	F09C8.2	Caenorhabditis elegans
WBGene00008624	crld-1	F09E8.2	Caenorhabditis elegans
WBGene00008636	F10A3.11	F10A3.11	Caenorhabditis elegans
WBGene00008645	F10C2.4	F10C2.4	Caenorhabditis elegans
WBGene00008646	F10C2.5	F10C2.5	Caenorhabditis elegans
WBGene00008648	F10D11.2	F10D11.2	Caenorhabditis elegans
WBGene00008662	F10G8.2	F10G8.2	Caenorhabditis elegans
WBGene00008664	nubp-1	F10G8.6	Caenorhabditis elegans
WBGene00008666	F10G8.8	F10G8.8	Caenorhabditis elegans
WBGene00008670	eif-2Bdelta	F11A3.2	Caenorhabditis elegans
WBGene00008681	scrm-4	F11A6.2	Caenorhabditis elegans
WBGene00008682	lex-1	F11A10.1	Caenorhabditis elegans
WBGene00008683	repo-1	F11A10.2	Caenorhabditis elegans
WBGene00008685	mon-2	F11A10.4	Caenorhabditis elegans
WBGene00008686	F11A10.5	F11A10.5	Caenorhabditis elegans
WBGene00008688	rbm-34	F11A10.7	Caenorhabditis elegans
WBGene00008691	mff-1	F11C1.2	Caenorhabditis elegans
WBGene00008694	vwa-8	F11C1.5	Caenorhabditis elegans
WBGene00008712	F11E6.9	F11E6.9	Caenorhabditis elegans
WBGene00008720	F12F6.1	F12F6.1	Caenorhabditis elegans
WBGene00008722	F12F6.7	F12F6.7	Caenorhabditis elegans
WBGene00008729	F13B12.1	F13B12.1	Caenorhabditis elegans
WBGene00008740	F13D12.5	F13D12.5	Caenorhabditis elegans
WBGene00008741	ctsa-1.2	F13D12.6	Caenorhabditis elegans
WBGene00008744	F13D12.10	F13D12.10	Caenorhabditis elegans
WBGene00008745	F13E6.1	F13E6.1	Caenorhabditis elegans
WBGene00008749	plpp-1.3	F13E6.5	Caenorhabditis elegans
WBGene00008750	nish-1	F13E9.1	Caenorhabditis elegans
WBGene00008760	F13E9.11	F13E9.11	Caenorhabditis elegans
WBGene00008764	dylt-1	F13G3.4	Caenorhabditis elegans
WBGene00008765	ttx-7	F13G3.5	Caenorhabditis elegans
WBGene00008766	F13G3.6	F13G3.6	Caenorhabditis elegans
WBGene00008767	F13G3.7	F13G3.7	Caenorhabditis elegans
WBGene00008773	F13H10.1	F13H10.1	Caenorhabditis elegans
WBGene00008775	mogs-1	F13H10.4	Caenorhabditis elegans
WBGene00008779	F14B4.1	F14B4.1	Caenorhabditis elegans
WBGene00008780	hxk-1	F14B4.2	Caenorhabditis elegans
WBGene00008800	F14E5.2	F14E5.2	Caenorhabditis elegans
WBGene00008802	acp-2	F14E5.4	Caenorhabditis elegans
WBGene00008805	git-1	F14F3.2	Caenorhabditis elegans
WBGene00008806	mboa-7	F14F3.3	Caenorhabditis elegans
WBGene00008807	F14F3.4	F14F3.4	Caenorhabditis elegans
WBGene00008820	nlp-55	F14F11.2	Caenorhabditis elegans
WBGene00008832	obr-2	F14H8.1	Caenorhabditis elegans
WBGene00008837	sre-38	F15A4.1	Caenorhabditis elegans
WBGene00008852	ubql-1	F15C11.2	Caenorhabditis elegans
WBGene00008856	F15D3.6	F15D3.6	Caenorhabditis elegans
WBGene00008857	timm-23	F15D3.7	Caenorhabditis elegans
WBGene00008859	F15D4.2	F15D4.2	Caenorhabditis elegans
WBGene00008862	F15D4.5	F15D4.5	Caenorhabditis elegans
WBGene00008865	F15G9.1	F15G9.1	Caenorhabditis elegans
WBGene00008866	F15G9.2	F15G9.2	Caenorhabditis elegans
WBGene00008876	F16A11.1	F16A11.1	Caenorhabditis elegans
WBGene00008878	ppfr-1	F16A11.3	Caenorhabditis elegans
WBGene00008882	F16B12.6	F16B12.6	Caenorhabditis elegans
WBGene00008885	F16C3.1	F16C3.1	Caenorhabditis elegans
WBGene00008886	F16C3.2	F16C3.2	Caenorhabditis elegans
WBGene00008887	tbcd-1	F16D3.4	Caenorhabditis elegans
WBGene00008890	ser-5	F16D3.7	Caenorhabditis elegans
WBGene00008915	F17C11.4	F17C11.4	Caenorhabditis elegans
WBGene00008918	pigt-1	F17C11.7	Caenorhabditis elegans
WBGene00008919	vps-36	F17C11.8	Caenorhabditis elegans
WBGene00008920	eef-1G	F17C11.9	Caenorhabditis elegans
[truncated: 3,113 more rows]
