# Supplementary material for: Muscleblind-1 interacts with tubulin mRNAs to regulate the microtubule cytoskeleton in C. elegans mechanosensory neurons
Source: PLoS Genet. 2023 Aug 21;19(8):e1010885. doi: 10.1371/journal.pgen.1010885 (PMC10470942; doi:10.1371/journal.pgen.1010885)
Supplement: S2 Table — (XLSX) [file pgen.1010885.s009.xlsx]

## Sheet: Microtubule based process
CAEEL|WormBase=WBGene00012156|UniProtKB=Q9XXA2	WBGene00012156	Microtubule End Binding Protein;ebp-2;ortholog	CALPONIN-HOMOLOGY (CH) DOMAIN-CONTAINING PROTEIN-RELATED (PTHR10623:SF6)	non-motor microtubule binding protein(PC00166)	Caenorhabditis elegans
CAEEL|WormBase=WBGene00000874|UniProtKB=Q8WT44	WBGene00000874	Ubiquitin carboxyl-terminal hydrolase cyk-3;cyk-3;ortholog	UBIQUITIN CARBOXYL-TERMINAL HYDROLASE CYK-3 (PTHR21646:SF88)	cysteine protease(PC00081)	Caenorhabditis elegans
CAEEL|WormBase=WBGene00021312|UniProtKB=Q9N537	WBGene00021312	Suppressor of ZYg-1;szy-2;ortholog	RIKEN CDNA 2810408A11 GENE (PTHR12398:SF8)	phosphatase inhibitor(PC00183)	Caenorhabditis elegans
CAEEL|WormBase=WBGene00007105|UniProtKB=Q9U3S8	WBGene00007105	BED-type domain-containing protein;znf-207;ortholog	BUB3-INTERACTING AND GLEBS MOTIF-CONTAINING PROTEIN ZNF207 (PTHR23215:SF0)	DNA metabolism protein(PC00009)	Caenorhabditis elegans
CAEEL|EnsemblGenome=WBGene00019126|UniProtKB=O01902	WBGene00019126	BLOC-1-related complex subunit 5;sam-4;ortholog	BLOC-1-RELATED COMPLEX SUBUNIT 5 (PTHR31634:SF2)		Caenorhabditis elegans
CAEEL|WormBase=WBGene00002225|UniProtKB=P91400	WBGene00002225	Kinesin motor domain-containing protein;klp-15;ortholog	KINESIN-LIKE PROTEIN (PTHR24115:SF578)	microtubule binding motor protein(PC00156)	Caenorhabditis elegans
CAEEL|WormBase=WBGene00018987|UniProtKB=G5EEI1	WBGene00018987	LLGL domain-containing protein;lgl-1;ortholog	LETHAL(2) GIANT LARVAE PROTEIN (PTHR10241:SF29)	membrane trafficking regulatory protein(PC00151)	Caenorhabditis elegans
CAEEL|WormBase=WBGene00002216|UniProtKB=P45962	WBGene00002216	Kinesin-like protein klp-3;klp-3;ortholog	KINESIN-LIKE PROTEIN KLP-3 (PTHR47972:SF28)	microtubule binding motor protein(PC00156)	Caenorhabditis elegans
CAEEL|WormBase=WBGene00007486|UniProtKB=Q17865	WBGene00007486	Uncharacterized protein C09G1.4;WormBase:WBGene00007486;ortholog	PDZ DOMAIN-CONTAINING PROTEIN (PTHR14102:SF14)	tight junction(PC00214)	Caenorhabditis elegans
CAEEL|WormBase=WBGene00019842|UniProtKB=O16366	WBGene00019842	Uncharacterized protein;WormBase:WBGene00019842;ortholog	PROTEIN CBG08830 (PTHR15454:SF64)	scaffold/adaptor protein(PC00226)	Caenorhabditis elegans
CAEEL|WormBase=WBGene00005077|UniProtKB=G5EE56	WBGene00005077	Tyrosine protein-kinase src-1;src-1;ortholog	TYROSINE-PROTEIN KINASE SRC64B (PTHR24418:SF436)		Caenorhabditis elegans
CAEEL|WormBase=WBGene00001017|UniProtKB=E2JKZ0	WBGene00001017	Dynactin subunit 1;dnc-1;ortholog	DYNACTIN SUBUNIT 1 (PTHR18916:SF6)	chaperone(PC00072)	Caenorhabditis elegans
CAEEL|WormBase=WBGene00003183|UniProtKB=P34808	WBGene00003183	Meiotic spindle formation protein mei-1;mei-1;ortholog	KATANIN P60 ATPASE-CONTAINING SUBUNIT A-LIKE 2 (PTHR23074:SF78)	non-motor microtubule binding protein(PC00166)	Caenorhabditis elegans
CAEEL|WormBase=WBGene00002363|UniProtKB=G5EGK8	WBGene00002363	Serine/threonine-protein phosphatase 2A catalytic subunit;let-92;ortholog	SERINE/THREONINE-PROTEIN PHOSPHATASE PP2A (PTHR45619:SF12)	protein phosphatase(PC00195)	Caenorhabditis elegans
CAEEL|WormBase=WBGene00019503|UniProtKB=Q20068	WBGene00019503	Tubulin-folding cofactor E;tbce-1;ortholog	TUBULIN-FOLDING COFACTOR E (PTHR15140:SF25)	chaperone(PC00072)	Caenorhabditis elegans
CAEEL|WormBase=WBGene00017981|UniProtKB=O16299	WBGene00017981	Fidgetin-like protein 1;figl-1;ortholog	FIDGETIN-LIKE PROTEIN 1 (PTHR23074:SF17)	non-motor microtubule binding protein(PC00166)	Caenorhabditis elegans
CAEEL|WormBase=WBGene00006537|UniProtKB=P52275	WBGene00006537	Tubulin beta-2 chain;tbb-2;ortholog	TUBULIN BETA CHAIN-RELATED (PTHR11588:SF357)	tubulin(PC00228)	Caenorhabditis elegans
CAEEL|WormBase=WBGene00007922|UniProtKB=Q09496	WBGene00007922	Serine/threonine-protein phosphatase 6 catalytic subunit;pph-6;ortholog	SERINE/THREONINE-PROTEIN PHOSPHATASE 6 CATALYTIC SUBUNIT (PTHR45619:SF10)	protein phosphatase(PC00195)	Caenorhabditis elegans
CAEEL|WormBase=WBGene00003160|UniProtKB=G5EFM0	WBGene00003160	MAD (Yeast Mitosis arrest DeFicient) related;mdf-1;ortholog	MITOTIC SPINDLE ASSEMBLY CHECKPOINT PROTEIN MAD1 (PTHR23168:SF0)		Caenorhabditis elegans
CAEEL|WormBase=WBGene00010796|UniProtKB=P34531	WBGene00010796	CAP-Gly domain-containing linker protein 1 homolog;clip-1;ortholog	RESTIN HOMOLOG (PTHR18916:SF87)	chaperone(PC00072)	Caenorhabditis elegans
CAEEL|WormBase=WBGene00003171|UniProtKB=P12456	WBGene00003171	Tubulin beta-1 chain;mec-7;ortholog	TUBULIN BETA CHAIN-RELATED (PTHR11588:SF9)	tubulin(PC00228)	Caenorhabditis elegans
CAEEL|WormBase=WBGene00004954|UniProtKB=Q9TYY7	WBGene00004954	Uncharacterized protein;spd-3;ortholog			Caenorhabditis elegans
CAEEL|WormBase=WBGene00000549|UniProtKB=P32744	WBGene00000549	Protein CLASP-2;cls-2;ortholog	CLIP-ASSOCIATING PROTEIN (PTHR21567:SF9)	non-motor microtubule binding protein(PC00166)	Caenorhabditis elegans
CAEEL|WormBase=WBGene00006769|UniProtKB=Q01630	WBGene00006769	Protein unc-33;unc-33;ortholog	PROTEIN UNC-33 (PTHR11647:SF74)	hydrolase(PC00121)	Caenorhabditis elegans
CAEEL|WormBase=WBGene00015927|UniProtKB=O45087	WBGene00015927	WD_REPEATS_REGION domain-containing protein;dyci-1;ortholog	CYTOPLASMIC DYNEIN 1 INTERMEDIATE CHAIN-RELATED (PTHR12442:SF22)	microtubule or microtubule-binding cytoskeletal protein(PC00157)	Caenorhabditis elegans
CAEEL|WormBase=WBGene00044614|UniProtKB=Q3S1J0	WBGene00044614	Cysteine-rich PDZ-binding protein;WormBase:WBGene00044614;ortholog	CYSTEINE-RICH PDZ-BINDING PROTEIN (PTHR11805:SF1)		Caenorhabditis elegans
CAEEL|WormBase=WBGene00006816|UniProtKB=Q20745	WBGene00006816	Nuclear migration and anchoring protein unc-84;unc-84;ortholog	SUN DOMAIN-CONTAINING PROTEIN (PTHR12911:SF8)	non-motor microtubule binding protein(PC00166)	Caenorhabditis elegans
CAEEL|WormBase=WBGene00002217|UniProtKB=Q8MQ20	WBGene00002217	Kinesin motor domain-containing protein;klp-4;ortholog	KINESIN-LIKE PROTEIN KIF13B (PTHR24115:SF338)	microtubule binding motor protein(PC00156)	Caenorhabditis elegans
CAEEL|WormBase=WBGene00000192|UniProtKB=G5EDC6	WBGene00000192	ARF-Like;arl-8;ortholog	ADP-RIBOSYLATION FACTOR-LIKE PROTEIN 8 (PTHR45732:SF7)		Caenorhabditis elegans
CAEEL|WormBase=WBGene00011775|UniProtKB=Q22498	WBGene00011775	Probable coatomer subunit gamma;copg-1;ortholog	COATOMER SUBUNIT GAMMA-2 (PTHR10261:SF0)	vesicle coat protein(PC00235)	Caenorhabditis elegans
CAEEL|WormBase=WBGene00004732|UniProtKB=Q53U87	WBGene00004732	Fibronectin type-III domain-containing protein;sax-7;ortholog	BROTHER OF IHOG, ISOFORM G-RELATED (PTHR44170:SF21)		Caenorhabditis elegans
CAEEL|WormBase=WBGene00008331|UniProtKB=E9P886	WBGene00008331	Tubulin polyglutamylase ttll-5;ttll-5;ortholog	TUBULIN POLYGLUTAMYLASE TTLL5 (PTHR12241:SF16)	microtubule or microtubule-binding cytoskeletal protein(PC00157)	Caenorhabditis elegans
CAEEL|WormBase=WBGene00004719|UniProtKB=Q19469	WBGene00004719	Serine/threonine kinase SAD-1;sad-1;ortholog	PROTEIN KINASE DOMAIN-CONTAINING PROTEIN (PTHR24343:SF510)	non-receptor serine/threonine protein kinase(PC00167)	Caenorhabditis elegans
CAEEL|WormBase=WBGene00002214|UniProtKB=H9G2T2	WBGene00002214	Kinesin light chain;klc-1;ortholog	KINESIN LIGHT CHAIN (PTHR45783:SF3)	microtubule binding motor protein(PC00156)	Caenorhabditis elegans
CAEEL|WormBase=WBGene00010428|UniProtKB=Q9U3C8	WBGene00010428	Defective in cullin neddylation protein 1;dcn-1;ortholog	DCN1-LIKE PROTEIN (PTHR12281:SF2)		Caenorhabditis elegans
CAEEL|WormBase=WBGene00001007|UniProtKB=G5ED34	WBGene00001007	Dynein light intermediate chain;dli-1;ortholog	DYNEIN LIGHT INTERMEDIATE CHAIN (PTHR12688:SF0)	microtubule or microtubule-binding cytoskeletal protein(PC00157)	Caenorhabditis elegans
CAEEL|WormBase=WBGene00002994|UniProtKB=P45970	WBGene00002994	Spindle apparatus protein lin-5;lin-5;ortholog	SPINDLE APPARATUS PROTEIN LIN-5 (PTHR43939:SF19)		Caenorhabditis elegans
CAEEL|WormBase=WBGene00007352|UniProtKB=P54811	WBGene00007352	Transitional endoplasmic reticulum ATPase homolog 1;cdc-48.1;ortholog	TRANSITIONAL ENDOPLASMIC RETICULUM ATPASE HOMOLOG 1 (PTHR23077:SF52)		Caenorhabditis elegans
CAEEL|WormBase=WBGene00006996|UniProtKB=P21541	WBGene00006996	Early embryogenesis protein zyg-11;zyg-11;ortholog	PROTEIN ZYG-11 HOMOLOG-RELATED (PTHR12904:SF22)		Caenorhabditis elegans
CAEEL|WormBase=WBGene00000426|UniProtKB=Q8STE5	WBGene00000426	Cell death abnormality protein 12;ced-12;ortholog	ELMO DOMAIN-CONTAINING PROTEIN (PTHR12771:SF3)	scaffold/adaptor protein(PC00226)	Caenorhabditis elegans
CAEEL|WormBase=WBGene00011647|UniProtKB=G5EEK3	WBGene00011647	Non-centrosomal microtubule array protein 1;noca-1;ortholog			Caenorhabditis elegans
CAEEL|WormBase=WBGene00013344|UniProtKB=Q9GRZ1	WBGene00013344	Microtubule End Binding Protein;ebp-1;ortholog	EB1 C-TERMINAL DOMAIN-CONTAINING PROTEIN-RELATED (PTHR10623:SF37)	non-motor microtubule binding protein(PC00166)	Caenorhabditis elegans
CAEEL|WormBase=WBGene00001979|UniProtKB=O44326	WBGene00001979	Beta-catenin-like protein hmp-2;hmp-2;ortholog	ARMADILLO SEGMENT POLARITY PROTEIN (PTHR45976:SF1)		Caenorhabditis elegans
CAEEL|WormBase=WBGene00003916|UniProtKB=Q9TW45	WBGene00003916	Serine/threonine-protein kinase par-1;par-1;ortholog	NON-SPECIFIC SERINE/THREONINE PROTEIN KINASE (PTHR24346:SF30)	non-receptor serine/threonine protein kinase(PC00167)	Caenorhabditis elegans
CAEEL|WormBase=WBGene00001018|UniProtKB=Q09248	WBGene00001018	Probable dynactin subunit 2;dnc-2;ortholog	DYNACTIN SUBUNIT 2 (PTHR15346:SF0)	microtubule binding motor protein(PC00156)	Caenorhabditis elegans
CAEEL|WormBase=WBGene00002215|UniProtKB=P46822	WBGene00002215	Kinesin light chain;klc-2;ortholog	KINESIN LIGHT CHAIN (PTHR45783:SF3)	microtubule binding motor protein(PC00156)	Caenorhabditis elegans
CAEEL|WormBase=WBGene00000419|UniProtKB=G5EEN3	WBGene00000419	CED-5;ced-5;ortholog	MYOBLAST CITY, ISOFORM B (PTHR45653:SF10)	guanyl-nucleotide exchange factor(PC00113)	Caenorhabditis elegans
CAEEL|WormBase=WBGene00006363|UniProtKB=Q86NH1	WBGene00006363	Rho GTPase-activating protein syd-1;syd-1;ortholog	RHO GTPASE-ACTIVATING PROTEIN 100F (PTHR46150:SF3)	GTPase-activating protein(PC00257)	Caenorhabditis elegans
CAEEL|WormBase=WBGene00002222|UniProtKB=Q19633	WBGene00002222	Kinesin-like protein;klp-11;ortholog	KINESIN-LIKE PROTEIN KLP68D (PTHR24115:SF789)	microtubule binding motor protein(PC00156)	Caenorhabditis elegans
CAEEL|WormBase=WBGene00000231|UniProtKB=G5ED29	WBGene00000231	Ataxin-2 homolog;atx-2;ortholog	ATAXIN-2 HOMOLOG (PTHR12854:SF7)	RNA metabolism protein(PC00031)	Caenorhabditis elegans
CAEEL|WormBase=WBGene00008053|UniProtKB=P54812	WBGene00008053	Transitional endoplasmic reticulum ATPase homolog 2;cdc-48.2;ortholog	TRANSITIONAL ENDOPLASMIC RETICULUM ATPASE TER94 (PTHR23077:SF171)		Caenorhabditis elegans
CAEEL|WormBase=WBGene00009306|UniProtKB=P91859	WBGene00009306	Microtubule-associated protein homolog maph-1.1;maph-1.1;ortholog	MICROTUBULE-ASSOCIATED PROTEIN FUTSCH (PTHR13843:SF12)	non-motor microtubule binding protein(PC00166)	Caenorhabditis elegans
CAEEL|WormBase=WBGene00003921|UniProtKB=Q9NAN2	WBGene00003921	Partitioning defective protein 6;par-6;ortholog	LD29223P (PTHR14102:SF11)	tight junction(PC00214)	Caenorhabditis elegans
CAEEL|WormBase=WBGene00000552|UniProtKB=O16305	WBGene00000552	Calmodulin;cmd-1;ortholog	AT16150P-RELATED (PTHR23050:SF330)	calmodulin-related(PC00061)	Caenorhabditis elegans
CAEEL|WormBase=WBGene00001005|UniProtKB=Q22799	WBGene00001005	Dynein light chain 1, cytoplasmic;dlc-1;ortholog	DYNEIN LIGHT CHAIN 1, CYTOPLASMIC-RELATED (PTHR11886:SF35)	microtubule or microtubule-binding cytoskeletal protein(PC00157)	Caenorhabditis elegans
CAEEL|WormBase=WBGene00003918|UniProtKB=Q17353	WBGene00003918	Partitioning defective protein 3;par-3;ortholog	BAZOOKA, ISOFORM B (PTHR16484:SF17)		Caenorhabditis elegans
CAEEL|WormBase=WBGene00003920|UniProtKB=P41932	WBGene00003920	14-3-3-like protein 1;par-5;ortholog	14-3-3-LIKE PROTEIN 1 (PTHR18860:SF21)	scaffold/adaptor protein(PC00226)	Caenorhabditis elegans
CAEEL|WormBase=WBGene00016793|UniProtKB=Q9GYR2	WBGene00016793	Actin-Related Proteins;arp-11;ortholog	ACTIN-RELATED PROTEIN 10 (PTHR11937:SF14)	actin and actin related protein(PC00039)	Caenorhabditis elegans
CAEEL|WormBase=WBGene00008764|UniProtKB=Q19416	WBGene00008764	DYnein Light chain (Tctex type);dylt-1;ortholog	DYNEIN LIGHT CHAIN TCTEX-TYPE (PTHR21255:SF4)	microtubule or microtubule-binding cytoskeletal protein(PC00157)	Caenorhabditis elegans
CAEEL|WormBase=WBGene00006364|UniProtKB=Q21049	WBGene00006364	Liprin-alpha;syd-2;ortholog	LIPRIN-ALPHA, ISOFORM E (PTHR12587:SF20)		Caenorhabditis elegans
CAEEL|WormBase=WBGene00022381|UniProtKB=Q9N2W5	WBGene00022381	UBX domain-containing protein 2;ubxn-2;ortholog	NSFL1 COFACTOR P47 (PTHR23333:SF20)	protein-binding activity modulator(PC00095)	Caenorhabditis elegans
CAEEL|WormBase=WBGene00016045|UniProtKB=Q8MNV0	WBGene00016045	Probable spastin homolog spas-1;spas-1;ortholog	SPASTIN (PTHR23074:SF86)	non-motor microtubule binding protein(PC00166)	Caenorhabditis elegans
CAEEL|WormBase=WBGene00000424|UniProtKB=Q03206	WBGene00000424	Ras-related protein ced-10;ced-10;ortholog	RAS-RELATED PROTEIN RAC1-RELATED (PTHR24072:SF359)	small GTPase(PC00208)	Caenorhabditis elegans
CAEEL|WormBase=WBGene00014228|UniProtKB=Q09357	WBGene00014228	U6 small nuclear RNA (adenine-(43)-N(6))-methyltransferase;mett-10;ortholog	RNA N6-ADENOSINE-METHYLTRANSFERASE METTL16 (PTHR13393:SF0)	methyltransferase(PC00155)	Caenorhabditis elegans
CAEEL|WormBase=WBGene00003052|UniProtKB=Q21443	WBGene00003052	Lamin-1;lmn-1;ortholog	LAMIN DM0-RELATED (PTHR45721:SF11)		Caenorhabditis elegans
CAEEL|WormBase=WBGene00011994|UniProtKB=Q22747	WBGene00011994	Transmembrane protein 201 homolog;samp-1;ortholog	TRANSMEMBRANE PROTEIN 201 (PTHR28646:SF1)		Caenorhabditis elegans
CAEEL|WormBase=WBGene00003209|UniProtKB=Q94420	WBGene00003209	Protein maternal effect lethal 26;mel-26;ortholog	PROTEIN MATERNAL EFFECT LETHAL 26 (PTHR24413:SF106)	ubiquitin-protein ligase(PC00234)	Caenorhabditis elegans
CAEEL|WormBase=WBGene00020838|UniProtKB=P91503	WBGene00020838	HAP1 N-terminal domain-containing protein;trak-1;ortholog	TRAFFICKING KINESIN-BINDING PROTEIN MILT (PTHR15751:SF12)	membrane traffic protein(PC00150)	Caenorhabditis elegans
CAEEL|WormBase=WBGene00006528|UniProtKB=H2L2E8	WBGene00006528	Tubulin alpha chain;tba-1;ortholog	TUBULIN ALPHA CHAIN (PTHR11588:SF182)	tubulin(PC00228)	Caenorhabditis elegans
CAEEL|WormBase=WBGene00000837|UniProtKB=Q17390	WBGene00000837	Cullin-2;cul-2;ortholog	CULLIN-2 (PTHR11932:SF131)	ubiquitin-protein ligase(PC00234)	Caenorhabditis elegans
CAEEL|WormBase=WBGene00004212|UniProtKB=Q95QG4	WBGene00004212	Microtubule-associated protein;ptl-1;ortholog	MICROTUBULE-ASSOCIATED PROTEIN (PTHR11501:SF18)		Caenorhabditis elegans
CAEEL|WormBase=WBGene00004320|UniProtKB=Q23457	WBGene00004320	RING-box protein 1;rbx-1;ortholog	E3 UBIQUITIN-PROTEIN LIGASE RBX1 (PTHR11210:SF2)	ubiquitin-protein ligase(PC00234)	Caenorhabditis elegans
CAEEL|WormBase=WBGene00006831|UniProtKB=P23678	WBGene00006831	Kinesin-like protein unc-104;unc-104;ortholog	KINESIN-LIKE PROTEIN UNC-104 (PTHR24115:SF802)	microtubule binding motor protein(PC00156)	Caenorhabditis elegans
CAEEL|WormBase=WBGene00003917|UniProtKB=Q965F9	WBGene00003917	RING-type domain-containing protein;par-2;ortholog	E3 UBIQUITIN-PROTEIN LIGASE COP1 (PTHR44080:SF1)	ubiquitin-protein ligase(PC00234)	Caenorhabditis elegans
CAEEL|WormBase=WBGene00000390|UniProtKB=Q05062	WBGene00000390	Cell division control protein 42 homolog;cdc-42;ortholog	CDC42 HOMOLOG (PTHR24072:SF192)	small GTPase(PC00208)	Caenorhabditis elegans
CAEEL|WormBase=WBGene00000502|UniProtKB=G5EEI8	WBGene00000502	Cysteine and histidine-rich domain-containing protein 1;chp-1;ortholog	CYSTEINE AND HISTIDINE-RICH DOMAIN-CONTAINING PROTEIN (PTHR12621:SF7)	scaffold/adaptor protein(PC00226)	Caenorhabditis elegans
CAEEL|WormBase=WBGene00004121|UniProtKB=U4PAZ9	WBGene00004121	Patronin (microtubule-binding protein) homolog;ptrn-1;ortholog	PATRONIN (PTHR21595:SF0)		Caenorhabditis elegans
CAEEL|WormBase=WBGene00019544|UniProtKB=Q94263	WBGene00019544	Mitochondrial Rho GTPase 1;miro-1;ortholog	MITOCHONDRIAL RHO GTPASE (PTHR24072:SF73)	small GTPase(PC00208)	Caenorhabditis elegans
CAEEL|WormBase=WBGene00001513|UniProtKB=O16519	WBGene00001513	Gastrulation defective protein 1;gad-1;ortholog	WD REPEAT-CONTAINING PROTEIN 70 (PTHR16017:SF0)		Caenorhabditis elegans
CAEEL|WormBase=WBGene00016866|UniProtKB=H2KYZ5	WBGene00016866	Tubulin folding COfactor E-Like protein;coel-1;ortholog	UBIQUITIN-LIKE DOMAIN-CONTAINING PROTEIN (PTHR15140:SF6)	chaperone(PC00072)	Caenorhabditis elegans
CAEEL|WormBase=WBGene00004726|UniProtKB=P34402	WBGene00004726	Spindle assembly abnormal protein 4;sas-4;ortholog			Caenorhabditis elegans
CAEEL|WormBase=WBGene00002223|UniProtKB=G5EGS3	WBGene00002223	Kinesin-like protein;klp-12;ortholog	KINESIN MOTOR DOMAIN-CONTAINING PROTEIN (PTHR24115:SF929)	microtubule binding motor protein(PC00156)	Caenorhabditis elegans
CAEEL|WormBase=WBGene00001679|UniProtKB=P17343	WBGene00001679	Guanine nucleotide-binding protein subunit beta-1;gpb-1;ortholog	GUANINE NUCLEOTIDE-BINDING PROTEIN SUBUNIT BETA-1 (PTHR19850:SF25)	heterotrimeric G-protein(PC00117)	Caenorhabditis elegans
CAEEL|WormBase=WBGene00004952|UniProtKB=G5ED58	WBGene00004952	SPD-1;spd-1;ortholog	FASCETTO-RELATED (PTHR19321:SF0)	non-motor microtubule binding protein(PC00166)	Caenorhabditis elegans
CAEEL|WormBase=WBGene00003902|UniProtKB=Q9U302	WBGene00003902	Polyadenylate-binding protein;pab-1;ortholog	LD36772P-RELATED (PTHR24012:SF853)		Caenorhabditis elegans
CAEEL|WormBase=WBGene00006988|UniProtKB=Q9GT24	WBGene00006988	Probable serine/threonine-protein kinase zyg-1;zyg-1;ortholog	SERINE/THREONINE-PROTEIN KINASE ZYG-1-RELATED (PTHR11042:SF176)	non-receptor serine/threonine protein kinase(PC00167)	Caenorhabditis elegans
CAEEL|WormBase=WBGene00003868|UniProtKB=Q9XVW6	WBGene00003868	Chloride channel CLIC-like protein 1;ooc-3;ortholog	CHLORIDE CHANNEL CLIC-LIKE PROTEIN 1 (PTHR34093:SF1)	ion channel(PC00133)	Caenorhabditis elegans
CAEEL|WormBase=WBGene00002182|UniProtKB=G5EEE6	WBGene00002182	Kinesin-Associated Protein;kap-1;ortholog	KINESIN-ASSOCIATED PROTEIN 3 (PTHR15605:SF2)	microtubule binding motor protein(PC00156)	Caenorhabditis elegans
CAEEL|WormBase=WBGene00003047|UniProtKB=Q9NDC9	WBGene00003047	Lissencephaly-1 homolog;lis-1;ortholog	PLATELET-ACTIVATING FACTOR ACETYLHYDROLASE IB SUBUNIT ALPHA (PTHR44129:SF1)		Caenorhabditis elegans
CAEEL|WormBase=WBGene00000189|UniProtKB=P34212	WBGene00000189	ADP-ribosylation factor-like protein 5;arl-5;ortholog	ADP-RIBOSYLATION FACTOR-LIKE 5-RELATED (PTHR11711:SF31)	G-protein(PC00020)	Caenorhabditis elegans
CAEEL|WormBase=WBGene00006994|UniProtKB=G5EEM5	WBGene00006994	Zygote defective protein 9;zyg-9;ortholog	CYTOSKELETON-ASSOCIATED PROTEIN 5 (PTHR12609:SF0)	non-motor microtubule binding protein(PC00166)	Caenorhabditis elegans
CAEEL|WormBase=WBGene00000407|UniProtKB=G5ECH7	WBGene00000407	Cyclin-dependent-like kinase 5;cdk-5;ortholog	CYCLIN-DEPENDENT-LIKE KINASE 5 (PTHR24056:SF46)	non-receptor serine/threonine protein kinase(PC00167)	Caenorhabditis elegans
CAEEL|WormBase=WBGene00003133|UniProtKB=O18191	WBGene00003133	Anaphase-promoting complex subunit 1;mat-2;ortholog	ANAPHASE-PROMOTING COMPLEX SUBUNIT 1 (PTHR12827:SF3)	ubiquitin-protein ligase(PC00234)	Caenorhabditis elegans
CAEEL|WormBase=WBGene00000962|UniProtKB=Q19020	WBGene00000962	Dynein heavy chain, cytoplasmic;dhc-1;ortholog	CYTOPLASMIC DYNEIN 1 HEAVY CHAIN 1 (PTHR10676:SF314)	microtubule binding motor protein(PC00156)	Caenorhabditis elegans
CAEEL|WormBase=WBGene00011230|UniProtKB=O45717	WBGene00011230	Protein nud-2;nud-2;ortholog	NUCLEAR DISTRIBUTION PROTEIN NUDE HOMOLOG (PTHR10921:SF1)		Caenorhabditis elegans
CAEEL|WormBase=WBGene00016321|UniProtKB=P91127	WBGene00016321	Tubulin polymerization-promoting protein homolog;tppp-1;ortholog	TUBULIN POLYMERIZATION-PROMOTING PROTEIN HOMOLOG (PTHR12932:SF9)	non-motor microtubule binding protein(PC00166)	Caenorhabditis elegans
CAEEL|WormBase=WBGene00006381|UniProtKB=G5ECG0	WBGene00006381	Transforming acid coiled-coil-containing protein 1;tac-1;ortholog			Caenorhabditis elegans
CAEEL|WormBase=WBGene00006529|UniProtKB=P34690	WBGene00006529	Tubulin alpha-2 chain;tba-2;ortholog	AT04270P (PTHR11588:SF410)	tubulin(PC00228)	Caenorhabditis elegans
CAEEL|WormBase=WBGene00022185|UniProtKB=Q9BL35	WBGene00022185	Serine/threonine-protein phosphatase 2A activator;WormBase:WBGene00022185;ortholog	SERINE/THREONINE-PROTEIN PHOSPHATASE 2A ACTIVATOR (PTHR10012:SF0)	phosphatase activator(PC00182)	Caenorhabditis elegans
CAEEL|WormBase=WBGene00006889|UniProtKB=O18054	WBGene00006889	Probable prefoldin subunit 3;pfd-3;ortholog	PREFOLDIN SUBUNIT 3 (PTHR12409:SF0)	chaperone(PC00072)	Caenorhabditis elegans
CAEEL|WormBase=WBGene00000421|UniProtKB=P34358	WBGene00000421	ABC transporter ced-7;ced-7;ortholog	ABC TRANSPORTER CED-7 (PTHR19229:SF221)	ATP-binding cassette (ABC) transporter(PC00003)	Caenorhabditis elegans
CAEEL|WormBase=WBGene00010888|UniProtKB=Q21557	WBGene00010888	Probable dynein light chain 2, cytoplasmic;dlc-2;ortholog	DYNEIN LIGHT CHAIN 2, CYTOPLASMIC-RELATED (PTHR11886:SF55)	microtubule or microtubule-binding cytoskeletal protein(PC00157)	Caenorhabditis elegans
CAEEL|WormBase=WBGene00002845|UniProtKB=Q20937	WBGene00002845	NTL-1a;let-711;ortholog	CCR4-NOT TRANSCRIPTION COMPLEX SUBUNIT 1 (PTHR13162:SF8)	mRNA polyadenylation factor(PC00146)	Caenorhabditis elegans
CAEEL|WormBase=WBGene00008878|UniProtKB=G5ECH5	WBGene00008878	Serine/threonine-protein phosphatase 4 regulatory subunit 1;ppfr-1;ortholog	SERINE/THREONINE-PROTEIN PHOSPHATASE 4 REGULATORY SUBUNIT 1 (PTHR10648:SF1)	phosphatase modulator(PC00184)	Caenorhabditis elegans
CAEEL|WormBase=WBGene00001746|UniProtKB=Q9U2Q9	WBGene00001746	Glycogen synthase kinase-3;gsk-3;ortholog	PROTEIN KINASE SHAGGY-RELATED (PTHR24057:SF0)	non-receptor serine/threonine protein kinase(PC00167)	Caenorhabditis elegans
CAEEL|WormBase=WBGene00021827|UniProtKB=Q9N3F1	WBGene00021827	Dynactin subunit 6;dnc-6;ortholog	DYNACTIN SUBUNIT 6 (PTHR13072:SF0)	microtubule binding motor protein(PC00156)	Caenorhabditis elegans
CAEEL|WormBase=WBGene00001248|UniProtKB=O45487	WBGene00001248	Echinoderm microtubule-associated protein-like elp-1;elp-1;ortholog	ECHINODERM MICROTUBULE-ASSOCIATED PROTEIN-LIKE ELP-1 (PTHR13720:SF9)		Caenorhabditis elegans
CAEEL|WormBase=WBGene00006536|UniProtKB=O17921	WBGene00006536	Tubulin beta chain;tbb-1;ortholog	TUBULIN BETA CHAIN-RELATED (PTHR11588:SF357)	tubulin(PC00228)	Caenorhabditis elegans
CAEEL|WormBase=WBGene00003150|UniProtKB=Q9XTF3	WBGene00003150	Dual specificity tyrosine-phosphorylation-regulated kinase mbk-2;mbk-2;ortholog	DUAL SPECIFICITY TYROSINE-PHOSPHORYLATION-REGULATED KINASE 3 HOMOLOG-RELATED (PTHR24058:SF112)		Caenorhabditis elegans
CAEEL|WormBase=WBGene00002219|UniProtKB=Q9XU12	WBGene00002219	Kinesin-like protein;klp-7;ortholog	KINESIN MOTOR DOMAIN-CONTAINING PROTEIN-RELATED (PTHR24115:SF0)	microtubule binding motor protein(PC00156)	Caenorhabditis elegans
CAEEL|WormBase=WBGene00006780|UniProtKB=Q17490	WBGene00006780	Uncharacterized protein;unc-44;ortholog	ANKYRIN 2, ISOFORM U (PTHR24123:SF121)	scaffold/adaptor protein(PC00226)	Caenorhabditis elegans
CAEEL|WormBase=WBGene00006515|UniProtKB=Q11183	WBGene00006515	Thioredoxin domain-containing protein 9;txdc-9;ortholog	THIOREDOXIN DOMAIN-CONTAINING PROTEIN 9 (PTHR21148:SF11)	protein-binding activity modulator(PC00095)	Caenorhabditis elegans
CAEEL|WormBase=WBGene00000248|UniProtKB=Q18817	WBGene00000248	Tubulin beta chain;ben-1;ortholog	TUBULIN BETA CHAIN (PTHR11588:SF441)	tubulin(PC00228)	Caenorhabditis elegans
CAEEL|WormBase=WBGene00000162|UniProtKB=O16637	WBGene00000162	AP-3 complex subunit delta;apd-3;ortholog	AP-3 COMPLEX SUBUNIT DELTA-1 (PTHR22781:SF12)	transporter(PC00227)	Caenorhabditis elegans
CAEEL|WormBase=WBGene00004333|UniProtKB=Q9XUB3	WBGene00004333	Meiotic recombination protein rec-8;rec-8;ortholog	MEIOTIC RECOMBINATION PROTEIN REC-8 (PTHR12585:SF65)		Caenorhabditis elegans
CAEEL|WormBase=WBGene00011613|UniProtKB=A4F325	WBGene00011613	TOG domain-containing protein;WormBase:WBGene00011613;ortholog	CYTOSKELETON-ASSOCIATED PROTEIN 5 (PTHR12609:SF0)	non-motor microtubule binding protein(PC00166)	Caenorhabditis elegans
CAEEL|WormBase=WBGene00013847|UniProtKB=Q03609	WBGene00013847	Protein CLASP-3;cls-3;ortholog	PROTEIN CLASP-3 (PTHR21567:SF34)	non-motor microtubule binding protein(PC00166)	Caenorhabditis elegans
CAEEL|WormBase=WBGene00012004|UniProtKB=Q22752	WBGene00012004	Dynein light chain roadblock;dyrb-1;ortholog	DYNEIN LIGHT CHAIN ROADBLOCK-TYPE 1 (PTHR10779:SF17)	microtubule or microtubule-binding cytoskeletal protein(PC00157)	Caenorhabditis elegans
CAEEL|WormBase=WBGene00008887|UniProtKB=Q19493	WBGene00008887	Tubulin-specific chaperone D;tbcd-1;ortholog	TUBULIN-SPECIFIC CHAPERONE D (PTHR12658:SF0)	chaperone(PC00072)	Caenorhabditis elegans
CAEEL|WormBase=WBGene00003241|UniProtKB=Q22227	WBGene00003241	Segment polarity protein dishevelled homolog mig-5;mig-5;ortholog	SEGMENT POLARITY PROTEIN DISHEVELLED HOMOLOG MIG-5 (PTHR10878:SF24)	scaffold/adaptor protein(PC00226)	Caenorhabditis elegans
CAEEL|WormBase=WBGene00003175|UniProtKB=P91910	WBGene00003175	Tubulin alpha-3 chain;mec-12;ortholog	TUBULIN ALPHA-3 CHAIN (PTHR11588:SF366)	tubulin(PC00228)	Caenorhabditis elegans
CAEEL|WormBase=WBGene00000249|UniProtKB=G5EFA2	WBGene00000249	Chromosomal passenger complex protein bir-1;bir-1;ortholog	DETERIN (PTHR46771:SF5)		Caenorhabditis elegans
CAEEL|WormBase=WBGene00006840|UniProtKB=P34540	WBGene00006840	Kinesin heavy chain;unc-116;ortholog	KINESIN HEAVY CHAIN (PTHR24115:SF9)	microtubule binding motor protein(PC00156)	Caenorhabditis elegans
CAEEL|WormBase=WBGene00018781|UniProtKB=Q9N4J7	WBGene00018781	Uncharacterized protein;WormBase:WBGene00018781;ortholog			Caenorhabditis elegans
CAEEL|WormBase=WBGene00000815|UniProtKB=Q9N425	WBGene00000815	COP9 signalosome complex subunit 3;csn-3;ortholog	COP9 SIGNALOSOME COMPLEX SUBUNIT 3 (PTHR10758:SF1)	protease(PC00190)	Caenorhabditis elegans
CAEEL|WormBase=WBGene00006993|UniProtKB=Q95QC4	WBGene00006993	Serine/threonine-protein kinase zyg-8;zyg-8;ortholog	SERINE/THREONINE-PROTEIN KINASE ZYG-8 (PTHR44167:SF11)	non-receptor serine/threonine protein kinase(PC00167)	Caenorhabditis elegans
CAEEL|WormBase=WBGene00003799|UniProtKB=Q9BKT9	WBGene00003799	Nuclear pore protein;npp-13;ortholog	NUCLEAR PORE COMPLEX PROTEIN NUP93 (PTHR11225:SF4)	transporter(PC00227)	Caenorhabditis elegans
CAEEL|WormBase=WBGene00003790|UniProtKB=Q9XWK3	WBGene00003790	Nuclear Pore complex Protein;npp-4;ortholog	NUCLEAR PORE COMPLEX PROTEIN (PTHR12084:SF1)	transporter(PC00227)	Caenorhabditis elegans
CAEEL|WormBase=WBGene00000383|UniProtKB=P81299	WBGene00000383	Tyrosine-protein phosphatase cdc-14;cdc-14;ortholog	PROTEIN-TYROSINE-PHOSPHATASE (PTHR23339:SF27)	protein phosphatase(PC00195)	Caenorhabditis elegans
CAEEL|WormBase=WBGene00011145|UniProtKB=P30644	WBGene00011145	Uncharacterized calcium-binding protein R08D7.5;WormBase:WBGene00011145;ortholog	AT22559P (PTHR23050:SF23)	calmodulin-related(PC00061)	Caenorhabditis elegans

## Sheet: Axon development
CAEEL|WormBase=WBGene00004047|UniProtKB=U4PRY7	WBGene00004047	Sema domain-containing protein;plx-1;ortholog	SEMA DOMAIN-CONTAINING PROTEIN (PTHR22625:SF44)		Caenorhabditis elegans
CAEEL|WormBase=WBGene00003247|UniProtKB=Q23356	WBGene00003247	Serine/threonine-protein kinase mig-15;mig-15;ortholog	MISSHAPEN, ISOFORM A (PTHR48015:SF21)	non-receptor serine/threonine protein kinase(PC00167)	Caenorhabditis elegans
CAEEL|WormBase=WBGene00004457|UniProtKB=Q17551	WBGene00004457	E3 ubiquitin-protein ligase rpm-1;rpm-1;ortholog	E3 UBIQUITIN-PROTEIN LIGASE MYCBP2 (PTHR45943:SF1)	ubiquitin-protein ligase(PC00234)	Caenorhabditis elegans
CAEEL|WormBase=WBGene00005077|UniProtKB=G5EE56	WBGene00005077	Tyrosine protein-kinase src-1;src-1;ortholog	TYROSINE-PROTEIN KINASE SRC64B (PTHR24418:SF436)		Caenorhabditis elegans
CAEEL|WormBase=WBGene00002081|UniProtKB=Q03600	WBGene00002081	Integrin alpha ina-1;ina-1;ortholog	INTEGRIN ALPHA-PS1 (PTHR23220:SF122)	integrin(PC00126)	Caenorhabditis elegans
CAEEL|WormBase=WBGene00003243|UniProtKB=P34400	WBGene00003243	Abnormal cell migration protein 10;mig-10;ortholog	LD06925P (PTHR11243:SF23)	scaffold/adaptor protein(PC00226)	Caenorhabditis elegans
CAEEL|WormBase=WBGene00006769|UniProtKB=Q01630	WBGene00006769	Protein unc-33;unc-33;ortholog	PROTEIN UNC-33 (PTHR11647:SF74)	hydrolase(PC00121)	Caenorhabditis elegans
CAEEL|WormBase=WBGene00001580|UniProtKB=P55163	WBGene00001580	Membrane-associated protein gex-3;gex-3;ortholog	MEMBRANE-ASSOCIATED PROTEIN HEM (PTHR12093:SF10)		Caenorhabditis elegans
CAEEL|WormBase=WBGene00012832|UniProtKB=Q9XWN9	WBGene00012832	Doublesex- and mab-3-related transcription factor dmd-3;dmd-3;ortholog	DOUBLESEX- AND MAB-3-RELATED TRANSCRIPTION FACTOR DMD-3 (PTHR12322:SF113)	DNA-binding transcription factor(PC00218)	Caenorhabditis elegans
CAEEL|WormBase=WBGene00001579|UniProtKB=O44518	WBGene00001579	Cytoplasmic FMR1-interacting protein homolog;gex-2;ortholog	CYTOPLASMIC FMR1-INTERACTING PROTEIN 1 (PTHR12195:SF0)	scaffold/adaptor protein(PC00226)	Caenorhabditis elegans
CAEEL|WormBase=WBGene00004719|UniProtKB=Q19469	WBGene00004719	Serine/threonine kinase SAD-1;sad-1;ortholog	PROTEIN KINASE DOMAIN-CONTAINING PROTEIN (PTHR24343:SF510)	non-receptor serine/threonine protein kinase(PC00167)	Caenorhabditis elegans
CAEEL|WormBase=WBGene00006808|UniProtKB=E0AHC6	WBGene00006808	Uncharacterized protein;unc-76;ortholog	LD08195P (PTHR12394:SF12)		Caenorhabditis elegans
CAEEL|WormBase=WBGene00012532|UniProtKB=O62422	WBGene00012532	Cdc-42 Related Protein;crp-1;ortholog	CDC-42 RELATED PROTEIN (PTHR24072:SF190)	small GTPase(PC00208)	Caenorhabditis elegans
CAEEL|WormBase=WBGene00019727|UniProtKB=Q21465	WBGene00019727	Ig-like domain-containing protein;zig-12;ortholog	IG-LIKE DOMAIN-CONTAINING PROTEIN (PTHR45080:SF18)		Caenorhabditis elegans
CAEEL|WormBase=WBGene00016104|UniProtKB=Q18163	WBGene00016104	Discoidin domain-containing receptor A;ddr-1;ortholog			Caenorhabditis elegans
CAEEL|WormBase=WBGene00003111|UniProtKB=Q95XP4	WBGene00003111	Semaphorin-2A;mab-20;ortholog	SEMAPHORIN-2A (PTHR11036:SF139)	membrane-bound signaling molecule(PC00152)	Caenorhabditis elegans
CAEEL|WormBase=WBGene00020504|UniProtKB=H2KZU7	WBGene00020504	Tyrosine-protein kinase receptor svh-2;svh-2;ortholog	TYROSINE-PROTEIN KINASE RECEPTOR SVH-2 (PTHR24416:SF507)	transmembrane signal receptor(PC00197)	Caenorhabditis elegans
CAEEL|WormBase=WBGene00002215|UniProtKB=P46822	WBGene00002215	Kinesin light chain;klc-2;ortholog	KINESIN LIGHT CHAIN (PTHR45783:SF3)	microtubule binding motor protein(PC00156)	Caenorhabditis elegans
CAEEL|WormBase=WBGene00021507|UniProtKB=Q95Y26	WBGene00021507	Tyrosine-protein phosphatase;WormBase:WBGene00021507;ortholog	TYROSINE-PROTEIN PHOSPHATASE (PTHR19134:SF475)	protein phosphatase(PC00195)	Caenorhabditis elegans
CAEEL|WormBase=WBGene00009306|UniProtKB=P91859	WBGene00009306	Microtubule-associated protein homolog maph-1.1;maph-1.1;ortholog	MICROTUBULE-ASSOCIATED PROTEIN FUTSCH (PTHR13843:SF12)	non-motor microtubule binding protein(PC00166)	Caenorhabditis elegans
CAEEL|WormBase=WBGene00021305|UniProtKB=Q9BPN5	WBGene00021305	Ig-like domain-containing protein;zig-11;ortholog	IG-LIKE DOMAIN-CONTAINING PROTEIN-RELATED (PTHR10075:SF46)	scaffold/adaptor protein(PC00226)	Caenorhabditis elegans
CAEEL|WormBase=WBGene00003738|UniProtKB=Q93791	WBGene00003738	NIDogen (Basement membrane protein);nid-1;ortholog	SI:DKEY-234I14.3 (PTHR24034:SF89)	extracellular matrix structural protein(PC00103)	Caenorhabditis elegans
CAEEL|WormBase=WBGene00013694|UniProtKB=Q9XWQ5	WBGene00013694	Protein kinase domain-containing protein;mekk-3;ortholog			Caenorhabditis elegans
CAEEL|WormBase=WBGene00003374|UniProtKB=A0A0K3AV08	WBGene00003374	Mitogen-activated protein kinase kinase kinase mlk-1;mlk-1;ortholog	MITOGEN-ACTIVATED PROTEIN KINASE KINASE KINASE MLK-1 (PTHR23257:SF904)	non-receptor serine/threonine protein kinase(PC00167)	Caenorhabditis elegans
CAEEL|WormBase=WBGene00000424|UniProtKB=Q03206	WBGene00000424	Ras-related protein ced-10;ced-10;ortholog	RAS-RELATED PROTEIN RAC1-RELATED (PTHR24072:SF359)	small GTPase(PC00208)	Caenorhabditis elegans
CAEEL|WormBase=WBGene00004202|UniProtKB=O62090	WBGene00004202	Axin-like protein pry-1;pry-1;ortholog	AXIN (PTHR46102:SF2)	scaffold/adaptor protein(PC00226)	Caenorhabditis elegans
CAEEL|WormBase=WBGene00003144|UniProtKB=G5EGQ3	WBGene00003144	Serine/threonine-protein kinase max-2;max-2;ortholog	SERINE/THREONINE-PROTEIN KINASE MAX-2 (PTHR48015:SF10)	non-receptor serine/threonine protein kinase(PC00167)	Caenorhabditis elegans
CAEEL|WormBase=WBGene00003239|UniProtKB=G5EBV3	WBGene00003239	Rac-like GTPase;mig-2;ortholog	AT17867P (PTHR24072:SF306)	small GTPase(PC00208)	Caenorhabditis elegans
CAEEL|WormBase=WBGene00006776|UniProtKB=G5EF96	WBGene00006776	Unc-40 protein;unc-40;ortholog	NEOGENIN 1A-RELATED (PTHR44170:SF6)		Caenorhabditis elegans
CAEEL|WormBase=WBGene00004783|UniProtKB=A9D2P7	WBGene00004783	Suppressor of Ectopic Unc-5;seu-1;ortholog			Caenorhabditis elegans
CAEEL|WormBase=WBGene00006978|UniProtKB=G5EGI7	WBGene00006978	Zwei Ig domain protein zig-1;zig-1;ortholog	ZWEI IG DOMAIN PROTEIN ZIG-1 (PTHR10075:SF84)	scaffold/adaptor protein(PC00226)	Caenorhabditis elegans
CAEEL|WormBase=WBGene00006805|UniProtKB=O61528	WBGene00006805	Guanine nucleotide exchange factor UNC-73A;unc-73;ortholog	RHO GUANINE NUCLEOTIDE EXCHANGE FACTOR 25 (PTHR22826:SF117)	guanyl-nucleotide exchange factor(PC00113)	Caenorhabditis elegans
CAEEL|WormBase=WBGene00006958|UniProtKB=Q9XVK6	WBGene00006958	Wiskott-Aldrich syndrome protein family member;wve-1;ortholog	WISKOTT-ALDRICH SYNDROME PROTEIN FAMILY MEMBER (PTHR12902:SF1)	non-motor actin binding protein(PC00165)	Caenorhabditis elegans
CAEEL|WormBase=WBGene00017381|UniProtKB=Q95ZV7	WBGene00017381	Discoidin domain-containing receptor tyrosine kinase B;ddr-2;ortholog	DISCOIDIN DOMAIN-CONTAINING RECEPTOR TYROSINE KINASE B (PTHR24416:SF577)	transmembrane signal receptor(PC00197)	Caenorhabditis elegans
CAEEL|WormBase=WBGene00016997|UniProtKB=Q18909	WBGene00016997	C/EBP (CCAAT/enhancer-binding protein) homolog;cebp-1;ortholog	BZIP DOMAIN-CONTAINING PROTEIN-RELATED (PTHR23334:SF43)	basic leucine zipper transcription factor(PC00056)	Caenorhabditis elegans
CAEEL|WormBase=WBGene00017137|UniProtKB=Q09298	WBGene00017137	Serine/threonine-protein kinase pink-1, mitochondrial;pink-1;ortholog	SERINE/THREONINE-PROTEIN KINASE PINK1, MITOCHONDRIAL (PTHR22972:SF7)	non-receptor serine/threonine protein kinase(PC00167)	Caenorhabditis elegans
CAEEL|WormBase=WBGene00010556|UniProtKB=Q21215	WBGene00010556	Guanine nucleotide-binding protein subunit beta-2-like 1;rack-1;ortholog	RECEPTOR OF ACTIVATED PROTEIN C KINASE 1 (PTHR19868:SF0)		Caenorhabditis elegans
CAEEL|WormBase=WBGene00004729|UniProtKB=G5EBF1	WBGene00004729	Protein sax-3;sax-3;ortholog	OBSCURIN, CYTOSKELETAL CALMODULIN AND TITIN-INTERACTING RHOGEF B (PTHR11640:SF116)		Caenorhabditis elegans
CAEEL|WormBase=WBGene00008003|UniProtKB=Q18507	WBGene00008003	ENhancer of Uncoordination;enu-3.2;ortholog	ENHANCER OF UNCOORDINATION (PTHR31026:SF1)		Caenorhabditis elegans
CAEEL|WormBase=WBGene00006770|UniProtKB=G5EG53	WBGene00006770	WH1 domain-containing protein;unc-34;ortholog	PROTEIN ENABLED (PTHR11202:SF22)	scaffold/adaptor protein(PC00226)	Caenorhabditis elegans
CAEEL|WormBase=WBGene00006786|UniProtKB=Q23023	WBGene00006786	Serine/threonine-protein kinase unc-51;unc-51;ortholog	NON-SPECIFIC SERINE/THREONINE PROTEIN KINASE (PTHR24348:SF22)	non-receptor serine/threonine protein kinase(PC00167)	Caenorhabditis elegans
CAEEL|WormBase=WBGene00000407|UniProtKB=G5ECH7	WBGene00000407	Cyclin-dependent-like kinase 5;cdk-5;ortholog	CYCLIN-DEPENDENT-LIKE KINASE 5 (PTHR24056:SF46)	non-receptor serine/threonine protein kinase(PC00167)	Caenorhabditis elegans
CAEEL|WormBase=WBGene00003136|UniProtKB=O17581	WBGene00003136	Maternal uncoordinated protein 2;mau-2;ortholog	MAU2 CHROMATID COHESION FACTOR HOMOLOG (PTHR21394:SF0)		Caenorhabditis elegans
CAEEL|WormBase=WBGene00006970|UniProtKB=G5EBU4	WBGene00006970	Zinc finger E-box-binding homeobox protein zag-1;zag-1;ortholog	ZINC FINGER PROTEIN 1 (PTHR24391:SF27)	C2H2 zinc finger transcription factor(PC00248)	Caenorhabditis elegans
CAEEL|WormBase=WBGene00011326|UniProtKB=H9G306	WBGene00011326	Uncharacterized protein;WormBase:WBGene00011326;ortholog	PROTEIN CBG11506 (PTHR11219:SF70)		Caenorhabditis elegans
CAEEL|WormBase=WBGene00003068|UniProtKB=Q9TZM3	WBGene00003068	Leucine-rich repeat serine/threonine-protein kinase 1;lrk-1;ortholog	LEUCINE-RICH REPEAT SERINE/THREONINE-PROTEIN KINASE 1 (PTHR48057:SF7)	transmembrane signal receptor(PC00197)	Caenorhabditis elegans
CAEEL|WormBase=WBGene00003368|UniProtKB=Q20347	WBGene00003368	MAP kinase kinase mkk-4;mkk-4;ortholog	PROTEIN KINASE DOMAIN-CONTAINING PROTEIN (PTHR48013:SF15)	non-receptor serine/threonine protein kinase(PC00167)	Caenorhabditis elegans
CAEEL|WormBase=WBGene00004945|UniProtKB=Q965H3	WBGene00004945	Polycomb protein sop-2;sop-2;ortholog			Caenorhabditis elegans
CAEEL|WormBase=WBGene00006780|UniProtKB=Q17490	WBGene00006780	Uncharacterized protein;unc-44;ortholog	ANKYRIN 2, ISOFORM U (PTHR24123:SF121)	scaffold/adaptor protein(PC00226)	Caenorhabditis elegans
CAEEL|WormBase=WBGene00002181|UniProtKB=G5EDX1	WBGene00002181	KALlmann syndrome homolog;kal-1;ortholog	ANOSMIN-1 (PTHR14131:SF5)	extracellular matrix protein(PC00102)	Caenorhabditis elegans
CAEEL|WormBase=WBGene00001008|UniProtKB=O01700	WBGene00001008	Mitogen-activated protein kinase kinase kinase dlk-1;dlk-1;ortholog	MITOGEN-ACTIVATED PROTEIN KINASE KINASE KINASE (PTHR23257:SF804)	non-receptor serine/threonine protein kinase(PC00167)	Caenorhabditis elegans
CAEEL|WormBase=WBGene00006788|UniProtKB=Q7YSI9	WBGene00006788	Adapter protein unc-53;unc-53;ortholog	PROTEIN SICKIE (PTHR12784:SF28)		Caenorhabditis elegans
CAEEL|WormBase=WBGene00010641|UniProtKB=Q21301	WBGene00010641	Carm_PH domain-containing protein;crml-1;ortholog	LEUCINE-RICH REPEAT, ISOFORM F (PTHR24112:SF63)		Caenorhabditis elegans
CAEEL|WormBase=WBGene00006365|UniProtKB=B1Q236	WBGene00006365	Synaptogenesis protein syg-1;syg-1;ortholog	IRREGULAR CHIASM C-ROUGHEST PROTEIN-RELATED (PTHR11640:SF153)		Caenorhabditis elegans
CAEEL|WormBase=WBGene00006840|UniProtKB=P34540	WBGene00006840	Kinesin heavy chain;unc-116;ortholog	KINESIN HEAVY CHAIN (PTHR24115:SF9)	microtubule binding motor protein(PC00156)	Caenorhabditis elegans
CAEEL|WormBase=WBGene00003911|UniProtKB=Q17850	WBGene00003911	Serine/threonine-protein kinase pak-1;pak-1;ortholog	NON-SPECIFIC SERINE/THREONINE PROTEIN KINASE (PTHR48015:SF35)	non-receptor serine/threonine protein kinase(PC00167)	Caenorhabditis elegans
CAEEL|WormBase=WBGene00001441|UniProtKB=Q21187	WBGene00001441	Fork-head domain-containing protein;fkh-9;ortholog	FORK-HEAD DOMAIN-CONTAINING PROTEIN (PTHR11829:SF354)	winged helix/forkhead transcription factor(PC00246)	Caenorhabditis elegans
CAEEL|WormBase=WBGene00003143|UniProtKB=G5ED24	WBGene00003143	MAX-1A;max-1;ortholog	MAX-1A (PTHR22903:SF8)		Caenorhabditis elegans
CAEEL|WormBase=WBGene00020324|UniProtKB=A0A3P6NNZ8	WBGene00020324	Protein kinase domain-containing protein;WormBase:WBGene00020324;ortholog	PROTEIN KINASE DOMAIN-CONTAINING PROTEIN (PTHR24348:SF45)	non-receptor serine/threonine protein kinase(PC00167)	Caenorhabditis elegans
CAEEL|WormBase=WBGene00004215|UniProtKB=Q9BMN8	WBGene00004215	Tyrosine-protein phosphatase Lar-like;ptp-3;ortholog	TYROSINE-PROTEIN PHOSPHATASE LAR (PTHR19134:SF520)	protein phosphatase(PC00195)	Caenorhabditis elegans
CAEEL|WormBase=WBGene00015429|UniProtKB=Q11193	WBGene00015429	Sop-2-related protein 3;sor-3;ortholog	SOP-2-RELATED PROTEIN 3 (PTHR12247:SF129)	chromatin/chromatin-binding, or -regulatory protein(PC00077)	Caenorhabditis elegans

## Sheet: Regulators of synapse structure
CAEEL|WormBase=WBGene00000102|UniProtKB=Q17941	WBGene00000102	Serine/threonine-protein kinase akt-1;akt-1;ortholog	RAC SERINE/THREONINE-PROTEIN KINASE (PTHR24356:SF333)	non-receptor serine/threonine protein kinase(PC00167)	Caenorhabditis elegans
CAEEL|WormBase=WBGene00004457|UniProtKB=Q17551	WBGene00004457	E3 ubiquitin-protein ligase rpm-1;rpm-1;ortholog	E3 UBIQUITIN-PROTEIN LIGASE MYCBP2 (PTHR45943:SF1)	ubiquitin-protein ligase(PC00234)	Caenorhabditis elegans
CAEEL|WormBase=WBGene00010259|UniProtKB=Q1ZXS6	WBGene00010259	Uncharacterized protein;ric-7;ortholog			Caenorhabditis elegans
CAEEL|WormBase=WBGene00006808|UniProtKB=E0AHC6	WBGene00006808	Uncharacterized protein;unc-76;ortholog	LD08195P (PTHR12394:SF12)		Caenorhabditis elegans
CAEEL|WormBase=WBGene00006933|UniProtKB=Q21053	WBGene00006933	Vacuolar protein sorting-associated protein 35;vps-35;ortholog	VACUOLAR PROTEIN SORTING-ASSOCIATED PROTEIN 35 (PTHR11099:SF0)	membrane traffic protein(PC00150)	Caenorhabditis elegans
CAEEL|WormBase=WBGene00022697|UniProtKB=P34624	WBGene00022697	Cyclin-Y;cyy-1;ortholog	CYCLIN DOMAIN-CONTAINING PROTEIN (PTHR14248:SF18)		Caenorhabditis elegans
CAEEL|WormBase=WBGene00000103|UniProtKB=Q9XTG7	WBGene00000103	Serine/threonine-protein kinase akt-2;akt-2;ortholog	RAC SERINE/THREONINE-PROTEIN KINASE (PTHR24356:SF333)	non-receptor serine/threonine protein kinase(PC00167)	Caenorhabditis elegans
CAEEL|WormBase=WBGene00006364|UniProtKB=Q21049	WBGene00006364	Liprin-alpha;syd-2;ortholog	LIPRIN-ALPHA, ISOFORM E (PTHR12587:SF20)		Caenorhabditis elegans
CAEEL|WormBase=WBGene00000898|UniProtKB=Q968Y9	WBGene00000898	Insulin-like receptor;daf-2;ortholog	INSULIN-LIKE RECEPTOR (PTHR24416:SF525)	transmembrane signal receptor(PC00197)	Caenorhabditis elegans
CAEEL|WormBase=WBGene00000423|UniProtKB=P41958	WBGene00000423	Apoptosis regulator ced-9;ced-9;ortholog	APOPTOSIS REGULATOR CED-9 (PTHR11256:SF50)		Caenorhabditis elegans
CAEEL|WormBase=WBGene00007007|UniProtKB=Q965G5	WBGene00007007	MAP kinase-activated protein kinase mak-2;mak-2;ortholog	MAP KINASE-ACTIVATED PROTEIN KINASE 2 (PTHR24349:SF463)	non-receptor serine/threonine protein kinase(PC00167)	Caenorhabditis elegans
CAEEL|WormBase=WBGene00006831|UniProtKB=P23678	WBGene00006831	Kinesin-like protein unc-104;unc-104;ortholog	KINESIN-LIKE PROTEIN UNC-104 (PTHR24115:SF802)	microtubule binding motor protein(PC00156)	Caenorhabditis elegans
CAEEL|WormBase=WBGene00006776|UniProtKB=G5EF96	WBGene00006776	Unc-40 protein;unc-40;ortholog	NEOGENIN 1A-RELATED (PTHR44170:SF6)		Caenorhabditis elegans
CAEEL|WormBase=WBGene00001499|UniProtKB=Q18223	WBGene00001499	F-box/SPRY domain-containing protein 1;fsn-1;ortholog	F-BOX/SPRY DOMAIN-CONTAINING PROTEIN 1 (PTHR12245:SF7)		Caenorhabditis elegans
CAEEL|WormBase=WBGene00016997|UniProtKB=Q18909	WBGene00016997	C/EBP (CCAAT/enhancer-binding protein) homolog;cebp-1;ortholog	BZIP DOMAIN-CONTAINING PROTEIN-RELATED (PTHR23334:SF43)	basic leucine zipper transcription factor(PC00056)	Caenorhabditis elegans
CAEEL|WormBase=WBGene00006802|UniProtKB=A7LPF8	WBGene00006802	Uncharacterized protein;unc-69;ortholog	SHORT COILED-COIL PROTEIN B (PTHR21614:SF0)		Caenorhabditis elegans
CAEEL|WormBase=WBGene00000417|UniProtKB=P42573	WBGene00000417	Cell death protein 3;ced-3;ortholog	CASPASE DRONC (PTHR10454:SF210)	protease(PC00190)	Caenorhabditis elegans
CAEEL|WormBase=WBGene00000088|UniProtKB=P91863	WBGene00000088	Endoprotease aex-5;aex-5;ortholog	NEUROENDOCRINE CONVERTASE 1 (PTHR42884:SF14)	serine protease(PC00203)	Caenorhabditis elegans
CAEEL|WormBase=WBGene00000407|UniProtKB=G5ECH7	WBGene00000407	Cyclin-dependent-like kinase 5;cdk-5;ortholog	CYCLIN-DEPENDENT-LIKE KINASE 5 (PTHR24056:SF46)	non-receptor serine/threonine protein kinase(PC00167)	Caenorhabditis elegans
CAEEL|WormBase=WBGene00001189|UniProtKB=O17754	WBGene00001189	Carboxypeptidase E;egl-21;ortholog	CARBOXYPEPTIDASE E (PTHR11532:SF62)	protease(PC00190)	Caenorhabditis elegans
CAEEL|WormBase=WBGene00000090|UniProtKB=Q94125	WBGene00000090	Phosphatidylinositol 3-kinase age-1;age-1;ortholog	PHOSPHATIDYLINOSITOL 3-KINASE AGE-1 (PTHR10048:SF111)	kinase(PC00137)	Caenorhabditis elegans
CAEEL|WormBase=WBGene00010664|UniProtKB=Q9XUT0	WBGene00010664	DreBriN 1/DreBriN-like (Where Drebrin is from Developmentally REgulated BRaIN protein) family homolog;dbn-1;ortholog	DREBRIN-LIKE PROTEIN (PTHR10829:SF25)	non-motor actin binding protein(PC00165)	Caenorhabditis elegans
CAEEL|WormBase=WBGene00000403|UniProtKB=G5ED46	WBGene00000403	CAlSYntenin/Alcadein homolog;casy-1;ortholog	CALSYNTENIN-1 (PTHR14139:SF2)	membrane traffic protein(PC00150)	Caenorhabditis elegans
CAEEL|WormBase=WBGene00003368|UniProtKB=Q20347	WBGene00003368	MAP kinase kinase mkk-4;mkk-4;ortholog	PROTEIN KINASE DOMAIN-CONTAINING PROTEIN (PTHR48013:SF15)	non-receptor serine/threonine protein kinase(PC00167)	Caenorhabditis elegans
CAEEL|WormBase=WBGene00001008|UniProtKB=O01700	WBGene00001008	Mitogen-activated protein kinase kinase kinase dlk-1;dlk-1;ortholog	MITOGEN-ACTIVATED PROTEIN KINASE KINASE KINASE (PTHR23257:SF804)	non-receptor serine/threonine protein kinase(PC00167)	Caenorhabditis elegans
CAEEL|WormBase=WBGene00011953|UniProtKB=P49596	WBGene00011953	Probable protein phosphatase 2C T23F11.1;ppm-2;ortholog	PPM-TYPE PHOSPHATASE DOMAIN-CONTAINING PROTEIN (PTHR13832:SF565)	protein phosphatase(PC00195)	Caenorhabditis elegans
CAEEL|WormBase=WBGene00018317|UniProtKB=Q20298	WBGene00018317	Uncharacterized protein;WormBase:WBGene00018317;ortholog	GRIP1-ASSOCIATED PROTEIN 1 (PTHR18978:SF1)		Caenorhabditis elegans
CAEEL|WormBase=WBGene00000912|UniProtKB=O16850	WBGene00000912	Forkhead box protein O;daf-16;ortholog	FORKHEAD BOX PROTEIN O (PTHR45767:SF2)		Caenorhabditis elegans
CAEEL|WormBase=WBGene00000254|UniProtKB=P51559	WBGene00000254	Endoprotease bli-4;bli-4;ortholog	FURIN-LIKE PROTEASE 2 (PTHR42884:SF23)	serine protease(PC00203)	Caenorhabditis elegans
CAEEL|WormBase=WBGene00001172|UniProtKB=G5ECN9	WBGene00001172	Neuroendocrine convertase 2;egl-3;ortholog	NEUROENDOCRINE CONVERTASE 2 (PTHR42884:SF13)	serine protease(PC00203)	Caenorhabditis elegans
CAEEL|WormBase=WBGene00000418|UniProtKB=P30429	WBGene00000418	Cell death protein 4;ced-4;ortholog	APOPTOTIC PROTEASE-ACTIVATING FACTOR 1 (PTHR22845:SF6)		Caenorhabditis elegans

## Sheet: Axodendritic transport proteins
CAEEL|WormBase=WBGene00000192|UniProtKB=G5EDC6	WBGene00000192	ARF-Like;arl-8;ortholog	ADP-RIBOSYLATION FACTOR-LIKE PROTEIN 8 (PTHR45732:SF7)		Caenorhabditis elegans
CAEEL|WormBase=WBGene00004719|UniProtKB=Q19469	WBGene00004719	Serine/threonine kinase SAD-1;sad-1;ortholog	PROTEIN KINASE DOMAIN-CONTAINING PROTEIN (PTHR24343:SF510)	non-receptor serine/threonine protein kinase(PC00167)	Caenorhabditis elegans
CAEEL|WormBase=WBGene00001007|UniProtKB=G5ED34	WBGene00001007	Dynein light intermediate chain;dli-1;ortholog	DYNEIN LIGHT INTERMEDIATE CHAIN (PTHR12688:SF0)	microtubule or microtubule-binding cytoskeletal protein(PC00157)	Caenorhabditis elegans
CAEEL|WormBase=WBGene00006363|UniProtKB=Q86NH1	WBGene00006363	Rho GTPase-activating protein syd-1;syd-1;ortholog	RHO GTPASE-ACTIVATING PROTEIN 100F (PTHR46150:SF3)	GTPase-activating protein(PC00257)	Caenorhabditis elegans
CAEEL|WormBase=WBGene00016793|UniProtKB=Q9GYR2	WBGene00016793	Actin-Related Proteins;arp-11;ortholog	ACTIN-RELATED PROTEIN 10 (PTHR11937:SF14)	actin and actin related protein(PC00039)	Caenorhabditis elegans
CAEEL|WormBase=WBGene00006364|UniProtKB=Q21049	WBGene00006364	Liprin-alpha;syd-2;ortholog	LIPRIN-ALPHA, ISOFORM E (PTHR12587:SF20)		Caenorhabditis elegans
CAEEL|WormBase=WBGene00006831|UniProtKB=P23678	WBGene00006831	Kinesin-like protein unc-104;unc-104;ortholog	KINESIN-LIKE PROTEIN UNC-104 (PTHR24115:SF802)	microtubule binding motor protein(PC00156)	Caenorhabditis elegans
CAEEL|WormBase=WBGene00003047|UniProtKB=Q9NDC9	WBGene00003047	Lissencephaly-1 homolog;lis-1;ortholog	PLATELET-ACTIVATING FACTOR ACETYLHYDROLASE IB SUBUNIT ALPHA (PTHR44129:SF1)		Caenorhabditis elegans
CAEEL|WormBase=WBGene00000962|UniProtKB=Q19020	WBGene00000962	Dynein heavy chain, cytoplasmic;dhc-1;ortholog	CYTOPLASMIC DYNEIN 1 HEAVY CHAIN 1 (PTHR10676:SF314)	microtubule binding motor protein(PC00156)	Caenorhabditis elegans
CAEEL|WormBase=WBGene00000162|UniProtKB=O16637	WBGene00000162	AP-3 complex subunit delta;apd-3;ortholog	AP-3 COMPLEX SUBUNIT DELTA-1 (PTHR22781:SF12)	transporter(PC00227)	Caenorhabditis elegans
CAEEL|WormBase=WBGene00006840|UniProtKB=P34540	WBGene00006840	Kinesin heavy chain;unc-116;ortholog	KINESIN HEAVY CHAIN (PTHR24115:SF9)	microtubule binding motor protein(PC00156)	Caenorhabditis elegans
