# Supplementary material for: Muscleblind-1 interacts with tubulin mRNAs to regulate the microtubule cytoskeleton in C. elegans mechanosensory neurons
Source: PLoS Genet. 2023 Aug 21;19(8):e1010885. doi: 10.1371/journal.pgen.1010885 (PMC10470942; doi:10.1371/journal.pgen.1010885)
Supplement: S3 Table — (XLSX) [file pgen.1010885.s010.xlsx]

## Sheet: Sheet1
Table S3: MBL-1 target which were screen mbl-1 loss of function like phenotype
Serial No	Genotype	Function	ALM Phenotype	PLM phenotype	ALM phenotype in combination with mbl-1(0)	PLM phenotype in combination with mbl-1(0)
(A) Microtubule based processes
1	mec-12	α tubulin	Mild shortening	Mild shortening	Epistasis	Epistasis
2	mec-7	β tubulin	Mild shortening	Mild shortening	Epistasis	Epistasis
3	unc-33	CRMP/Polymerizing factor	Normal	Normal	Epistasis	Epistasis
4	zyg-9	XMAP215 MT polymerase	Normal	Normal	Not checked	Not checked
5	unc-44	AnkyrinG	Normal	Normal	Epistasis	Epistasis
6	ebp-1	MT plus end binding protein	Normal	Normal	Not checked	Not checked
7	ebp-2	MT plus end binding protein	Normal	Normal	Not checked	Not checked
8	ptrn-1	MT Minus end binding protein	Normal	Normal	Not checked	Not checked
9	tac-1	TACC/MT Stabilizing protein	Mild shortening	Mild shortening	Not checked	Not checked
10	ptl-1	Tau protein	Normal	Normal	Not checked	Not checked
11	klp-7	Kinesin-13/MT depolymerizing protein	Ectopic growth/multipolar	Ectopic growth	Epistasis	Epistasis
12	mei-1	Katanin p60 (MT-severing)	Normal	Normal	Not checked	Not checked
13	unc-104	Kinesin-3 motor protein	Normal	Mild overshooting	Epistasis	Epistasis
14	klc-2	Kinesin light chain	Normal	Normal	Epistasis	Epistasis
15	dhc-1	Dynein heavy chain	Normal	Normal	Not checked	Not checked
16	par-1	tau kinase	Normal	Normal	Not checked	Not checked
17	ttll-5	Tubulin polyglutamylase	Normal	Normal	Not checked	Not checked
18	ced-10	Ras-related protein	Normal	Mild shortening	Not checked	Not checked
19	sad-1	Serine/threonine kinase	Ectopic synapse	Ectopic synapse	Epistasis	Epistasis
20	mig-5	Segment polarity protein	Normal	Mild shortening	Not checked	Not checked
21	cdk-5	Cyclin-dependent-like kinase	Normal	Normal	Not checked	Not checked
(B) Axon Development
1	rpm-1	E3 ubiquitin-protein ligase	Overshooting	overshooting	Not checked	Not checked
2	unc-33	CRMP/Polymerizing factor	Normal	Normal	Epistasis	Epistasis
3	sad-1	Serine/threonine kinase	Ectopic synapse	Ectopic synapse	Epistasis	Epistasis
4	unc-76	Axon outgrowth and fasciculation	Short	Short and synapse missing	Synergistic	Synergistic
5	klc-2	Kinesin light chain	Normal	Normal	Epistasis	Epistasis
6	mlk-1	Mitogen-activated protein kinase kinase kinase	Normal	Normal	Not checked	Not checked
7	ced-10	Ras-related protein	Normal	Mild shortening	Not checked	Not checked
8	max-2	Serine/threonine-protein kinase	Normal	Normal	Not checked	Not checked
9	unc-73	Guanine nucleotide exchange factor	Normal	Mild shortening	Not checked	Not checked
10	unc-51	Serine/threonine-protein kinase	Short	Short	Synergistic	Synergistic
11	cdk-5	Cyclin-dependent-like kinase	Normal	Normal	Not checked	Not checked
12	unc-44	AnkyrinG	Normal	Normal	Epistasis	Epistasis
13	unc-53	Adapter protein	Short	Short	Synergistic	Synergistic
14	pak-1	Serine/threonine-protein kinase	Normal	Normal	Not checked	Not checked
15	mig-2	Centrosome maturation	Normal	Normal	Not checked	Not checked
16	dlk-1	Centrosome maturation	Normal	Normal	Not checked	Not checked
(C) Regulators of Synapse structure
1	rpm-1	E3 ubiquitin-protein ligase	Overshooting	overshooting	Not checked	Not checked
2	unc-76	Axon outgrowth and fasciculation	Short	Short and synapse missing	Synergistic	Synergistic
3	unc-104	Kinesin-3 motor protein	Normal	Mild overshooting	Epistasis	Epistasis
4	cdk-5	Cyclin-dependent-like kinase	Normal	Normal	Not checked	Not checked
(D) Axodendritic Transport Proteins
1	sad-1	Serine/threonine kinase	Ectopic synapse	Ectopic synapse	Epistasis	Epistasis
2	unc-104	Kinesin-3 motor protein	Normal	Mild overshooting	Epistasis	Epistasis
3	dhc-1	Dynein heavy chain	Normal	Normal	Not checked	Not checked
