# Supplementary material for: Muscleblind-1 interacts with tubulin mRNAs to regulate the microtubule cytoskeleton in C. elegans mechanosensory neurons
Source: PLoS Genet. 2023 Aug 21;19(8):e1010885. doi: 10.1371/journal.pgen.1010885 (PMC10470942; doi:10.1371/journal.pgen.1010885)
Supplement: S4 Table — (XLSX) [file pgen.1010885.s011.xlsx]

## Sheet: Primers used for doing qRT-PCR
Primer name	Gene name	Sequence (5'ꟷꟷꟷꟷꟷ3')
AGR66 (FP1)	tba-1	`5 TCAACACTGCCATCGCCGCC 3`
AGR67 (RP1)	tba-1	`5 TCCAAGCGAGACCAGGCTTCAG 3`
AGR942 (FP1)	mec-7	`5TGCGGTAATCAAATCGGTTCG 3`
AGR943 (RP1)	mec-7	`5 ATCCAGTACCTCCTCCAAGTG 3`
AGR944 (FP2)	mec-7	`5 TGGACGTTATCTCACCGCTG 3`
AGR1098 (RP2)	mec-7	`5 GATTTACTCTCCGTCGAACGCTTCG 3`
AGR662 (FP1)	mec-12	`5 TCCGAGTGCTCCAAAGTGGTATG 3`
AGR178 (RP1)	mec-12	`5 GATTCCTAGTGTTCCACTCTTTCGGAG 3`
AGR184 (RP2)	mec-12	`5 CTCATCTCCTTCTTCTCCATTATCCTCC 3`
AGR676 (FP1)	sad-1	`5 TCGATGTTGGAGACGAGTTGTG 3`
AGR677 (RP1)	sad-1	`5 TGATAGCTGTTGGTGGACCTTG 3`
AGR678 (FP2)	sad-1	`5 GATCGACAACAACAAGCAGC 3`
AGR679 (RP2)	sad-1	`5 TTCCACTTCCAACAGATCGC 3`
AGR681 (FP3)	sad-1	`5 CTTGTGGAACACTTGTCAGC 3`
AGR682 (RP3)	sad-1	`5 GTTAGACTTTATCAGCCTTGTTG 3`
