# Supplementary material for: Muscleblind-1 interacts with tubulin mRNAs to regulate the microtubule cytoskeleton in C. elegans mechanosensory neurons
Source: PLoS Genet. 2023 Aug 21;19(8):e1010885. doi: 10.1371/journal.pgen.1010885 (PMC10470942; doi:10.1371/journal.pgen.1010885)
Supplement: S5 Table — (XLSX) [file pgen.1010885.s012.xlsx]

## Sheet: Strain List
	S5 Table. C. elegans strains used in this study
Serial No	C. elegans: Strain	Source	Identifier
1	cdk-5 (ok626) III	CGC	RB814
2	ced-10 (n3246) IV	CGC	MT9958
3	dhc-1(or195) I	CGC	EU828
4	ebp-1(tm1357) V	NBRP	N/A
5	ebp-2 (gk756) II	CGC	VC1614
6	jsIs1075 (Pmec-7::ELKS-1::TagRFP)	Michael Nonet	NBR218
7	jsIs821 (Pmec-7::GFP::RAB-3)	Sandhya Koushika	NBR65
9	juIs338 (Pmec-4::EBP-2::GFP)	Ghosh-Roy et al., 2012	CZ18975
10	klc-2 (km11) V	CGC	N/A
11	klp-7 (tm2143) III	NBRP (National BioResource Project, Japan)	N/A
12	max-2 (ok1904)II	CGC	VC1462
13	mbl-1 (tm1563)	NBRP (National BioResource Project, Japan)	N/A
14	mec-12 (tm5083) III	NBRP (National BioResource Project, Japan)	N/A
15	mec-7 (ok2152) X	CGC	RB1708
16	dsh-1(ok1445) mig-5 (2639) II	CGC	HS2728
17	mlk-1 (ok2471) V	CGC	RB1908
18	muIs32 (Pmec-7::GFP)	Yishi Jin	CZ10169
19	muIs32 (Pmec-7::GFP); klp-7(tm2143)	Yishi Jin	CZ13312
20	muIs32 (Pmec-7::GFP); klp-7(tm2143); mbl-1(ju1128)	This paper	CZ18273
21	N2 (Wild-type)	CGC (Caenorhabditis Genetics Center)	N/A
22	pak-1 (ok448)X	CGC	RB689
23	ptl-1 (ok621) III	CGC	RB809
24	ptrn-1 (tm5597) X	NBRP	N/A
25	juIs76 II (Punc-25::GFP)	Yishi Jin	CZ17459
26	rpm-1 (ok364) V	CGC	RB630
27	sad-1 (ky289) X	CGC	CX5156
28	tbIs222 (Pmec-4::mcherry)	Basu et al., 2017	NBR32
29	ttll-5 (tm3360) V	NBRP	N/A
30	unc-104 (e1265) II	CGC	CB1265
31	unc-33 (e204) IV	CGC	CB204
32	unc-44 (e1260) IV	CGC	CB1260
33	unc-51 (e1189) V	CGC	CB1189
34	unc-53 (e2432) II.	CGC	CB4567
35	unc-73 (rh40) I	CGC	LE137
36	unc-75 (md1344) I	CGC	RM2005
37	unc-76 (e911) V	CGC	DR96
38	mec-8 (ok2043) I	CGC	VC1594
39	exc-7 (ok370) II	CGC	VC176
40	msi-1 (os1) III	CGC	HS143
41	Hawaiin	CGC	CB4856
42	unc-119 (tm4063)III ;wgIs664 (mbl-1::TY1::EGFP::3xFLAG + unc-119(+)]. TY1::EGFP::3xFLAG )	CGC	OP664
43	kyIs262 (Punc-86::myr-GFP + odr-1::rfp) IV	Cori Bargmann	Cx5974
44	unc-119 (ed3)III; ddIs145 [klp-7::2xTY1::GFP:: FRT::3xFLAG + Cbr-unc-119(+)]	CGC	TH234
45	mig-2 (ok2273)X	CGC	RB1769
46	mei-1 (ok2000) I / hT2[bli-4(e937) let-7(q782) qIs48 (I;III)	CGC	VC1530
47	zyg-9 (or634ts) II	CGC	EU1510
48	par-1 (ok2001) V	CGC	RB1625
