# Supplementary material for: Muscleblind-1 interacts with tubulin mRNAs to regulate the microtubule cytoskeleton in C. elegans mechanosensory neurons
Source: PLoS Genet. 2023 Aug 21;19(8):e1010885. doi: 10.1371/journal.pgen.1010885 (PMC10470942; doi:10.1371/journal.pgen.1010885)
Supplement: S6 Table — (XLSX) [file pgen.1010885.s013.xlsx]

## Sheet: Sheet1
	Table S6: Strains carrying newly generated extrachromosomal transgenes
Serial No	Strain	Transgene	DNA construct	Genetic Background	DNA Concentration (ng/ul)
1	NBR164	shrEx10	WRM061BE04 (mbl-1 fosmid)	muIs32; klp-7(tm2143);mbl-1(ju1128)	5
2	NBR440	shrEx10	WRM061BE04 (mbl-1 fosmid)	muIs32; klp-7(tm2143);mbl-1(tm1563)	5
3	NBR255	shrEx51	mbl-119 kb genomic DNA	muIs32; mbl-1(tm1563)	20
4	NBR257	shrEx53	pNBRGWY32 (Prgef-1::MBL-1C)	muIs32; mbl-1(tm1563)	30
5	NBR259	shrEx55	pNBRGWY30 (Pmec-4::MBL-1C)	muIs32; mbl-1(tm1563)	30
6	NBR276	shrEx64	pNBRGWY31 (Pmyo-3::MBL-1C)	muIs32; mbl-1(tm1563)	30
7	NBR306	shrEx75	pNBRGWY47 (Pmec-4::MBL-1C::GFP)	mbl-1(tm1563); tbIs222	30
8	NBR925	shrEx434	pNBRGWY54 (Pmec4::mscarlet)+pcZGY561 (Pmec4::unc-9::GFP)	N2	5+10
9	NBR1017	shrEx434	pNBRGWY54 (Pmec4::mscarlet)+pcZGY561 (Pmec4::unc-9::GFP)	mbl-1(tm1563)	5+10
10	NBR1018	shrEx434	pNBRGWY54 (Pmec4::mscarlet)+pcZGY561 (Pmec4::unc-9::GFP)	mbl-1(ju1128)	5+10
11	NBR1039	shrEx473	pNBRGWY165 (Pmec-7::MEC-7::GFP(cDNA))	tbIs222	3
12	NBR1040	shrEx473	pNBRGWY165 (Pmec-7::MEC-7::GFP(cDNA))	mbl-1(tm1563); tbIs222	3
13	NBR1041	shrEx474	pNBRGWY165 (Pmec-7::MEC-7::GFP (genomicDNA))	tbIs222	3
14	NBR1042	shrEx474	pNBRGWY165 (Pmec-7::MEC-7::GFP (genomicDNA))	mbl-1(tm1563); tbIs222	3
15	NBR1043	shrEx475	pNBRGWY165 (Pmec-7::MEC-7::GFP(cDNA))	tbIs222	30
16	NBR1044	shrEx475	pNBRGWY165 (Pmec-7::MEC-7::GFP(cDNA))	mbl-1(tm1563); tbIs222	30
17	NBR1045	shrEx476	pNBRGWY165 (Pmec-7::MEC-7::GFP(genomicDNA))	tbIs222	10
18	NBR1046	shrEx476	pNBRGWY165 (Pmec-7::MEC-7::GFP(genomicDNA))	mbl-1(tm1563); tbIs222	10
19	NBR1047	shrEx477	WRM0637cB08 (sad-1 fosmid)	muIs32; sad-1(ky289)	5
20	NBR1048	shrEx478	pNBRGWY164 (Pmec-4::SAD-1 A)	muIs32; sad-1(ky289)	15
21	NBR1049	shrEx479	WRM0637cB08 (sad-1 fosmid)	muIs32; mbl-1(tm1563)	5
22	NBR1050	shrEx480	pNBRGWY164 (Pmec-4::SAD-1 A)	muIs32; mbl-1(tm1563)	15
23	NBR1051	shrEx481	pCZGY560 (Pmec-4::GFP)	mbl-1(tm1563); tbIs222	30
24	NBR410	shrEx486	pNBR66 (Pmec-7::MEC-7(genomicDNA)::GFP::SL2::mCherry))	N2	3
25	NBR425	shrEx486	pNBR66 (Pmec-7::MEC-7(genomicDNA)::GFP::SL2::mCherry))	mbl-1(tm1563)	3
26	NBR446	shrEx488	pNBRGWY170 (Pmec-4::GFP::MEC-12(cDNA))	mbl-1(tm1563); tbIs222	30
27	NBR453	shrEx489	pNBRGWY170 (Pmec-4::GFP::MEC-12(cDNA))	tbIs222	30
28	NBR517	shrEx492	pNBRGWY170 (Pmec-4::GFP::MEC-12(cDNA))	mbl-1(tm1563); tbIs222	30
29	NBR518	shrEx492	pNBRGWY170 (Pmec-4::GFP::MEC-12(cDNA))	tbIs222	30
